# Supplementary material for: Dissecting Holistic Metabolic Acclimatization of Mucor circinelloides WJ11 Defective in Carotenoid Biosynthesis
Source: Biology (Basel). 2024 Apr 18;13(4):276. doi: 10.3390/biology13040276 (PMC11048425; doi:10.3390/biology13040276)
Supplement: Supplementary file 1 [file biology-13-00276-s001.zip]

Archive with 1 entries (1 files):
- biology-2950891-supplementary.xlsx
