# Supplementary material for: Dissecting Holistic Metabolic Acclimatization of Mucor circinelloides WJ11 Defective in Carotenoid Biosynthesis
Source: Biology (Basel). 2024 Apr 18;13(4):276. doi: 10.3390/biology13040276 (PMC11048425; doi:10.3390/biology13040276)
Supplement: Supplementary file 1 [file biology-13-00276-s001.zip › biology-2950891-supplementary.xlsx]

## Sheet: Index
Supplementary Information
Dissecting Holistic Metabolic Acclimatization of Mucor circinelloides WJ11 Defective in Carotenoid Biosynthesis
Fanyue Li1,2,†, Roypim Thananusak3,†, Nachon Raethong4, Junhuan Yang5, Mingyue Wei6, Xingtang Zhao7, Kobkul Laoteng8,, Yuanda Song2,*, and Wanwipa Vongsangnak3,9*
1 Interdisciplinary Graduate Programs in Bioscience, Faculty of Science, Kasetsart University, Bangkok 10900, Thailand
2 Colin Rateledge Center for Microbial Lipids, School of Agricultural Engineering and Food Science, Shandong University of Technology, 266 Xincun West Road, Zibo 255000, China
3 Omics Center for Agriculture, Bioresources, Food, and Health, Kasetsart University (OmiKU), Bangkok 10900, Thailand
4 Institute of Nutrition, Mahidol University, Nakhon Pathom 73170, Thailand
5 Department of Food Sciences, College of Food Science and Engineering, Lingnan Normal University, Zhanjiang 524048, China
6 College of Ecology, Resources and Environment, Dezhou University, Dezhou 253000, China
7 Shandong Key Laboratory of Biophysics, Institute of Biophysics, Dezhou University, Dezhou 253023, China
8 Industrial Bioprocess Technology Research Team, Functional Ingredient and Food Innovation Research Group, National Center for Genetic Engineering and Biotechnology (BIOTEC), National Science and Technology Development Agency (NSTDA), Pathum Thani 12120, Thailand
9 Department of Zoology, Faculty of Science, Kasetsart University, Bangkok 10900, Thailand
* Correspondence: wanwipa.v@ku.ac.th (W.V.); ysong@sdut.edu.cn (Y.S.)
† These authors contributed equally to this work.
Supplementary Table S1. Growth and β-carotene of M. circinelloides WJ11 and ΔcarRP WJ11
Supplementary Table S2. List of expressed genes of M. circinelloides WJ11 and ΔcarRP WJ11
Supplementary Table S3. Annotation by KEGG, NR and GO
Supplementary Table S4. List of expressed genes of M. circinelloides with KEGG annotation
Supplementary Table S5. List of differentially expressed genes (DEGs) between M. circinelloides ΔcarRP WJ11 and WJ11 ( reference) strains.
Supplementary Table S6. The enrichment analysis of DEGs of M. circinelloides based on KEGG annotation.
Supplementary Table S7. List of reporter metabolites with up-directional changes in M. circinelloides ΔcarRP WJ11.
Supplementary Table S8. Abbreviations of metabolites and genes of M. circinelloides in Figure 5.

## Sheet: Table S1
Supplementary Table S1. Growth and β-carotene of M. circinelloides WJ11 and ΔcarRP WJ11
Fermentation time (hours)	DCW (g/L) of WJ11	DCW (g/L) of ΔCarRP WJ11	Glucose concentration (g/L) of WJ11	Glucose concentration (g/L) of ΔCarRP WJ11	ammonium concentration (g/L) of WJ11	ammonium concentration (g/L) of △CarRP WJ11	TFAs/DCW (g/g, %) of WJ11	TFAs/DCW (g/g, %) of ΔCarRP WJ11	β-Carotene of WJ11 (μg/g)	β-Carotene of ΔCarRP WJ11 (μg/g)
3	0.53±0.29	0.26±0.07	84.13±0.04	82.3±0.75	1.32±0.07	1.41±0.16	3.49±0.34	5.05±0.5	0	0
6	1.36±0.45	0.81±0.19	80.87±1.16	80.98±0.3	1.11±0.11	1.33±0.16	5.10±1.75	6.1±0.36	0	0
7	1.77±0.4	1.34±0.16	79.18±2.63	79.4±1.03	1.04±0.1	1.23±0.19	5.43±1.47	5.67±0.53	0	0
8	2.33±0.5	1.73±0.12	77.12±1.49	78.37±1.55	0.88±0.2	1.09±0.15	5.66±1.61	5.66±0.73	0	0
9	2.88±0.51	2.25±0.24	76.42±2.09	76.13±0.8	0.59±0.22	0.96±0.17	6.55±0.82	6.21±0.87	0	0
10	3.61±0.45	2.86±0.27	75.25±2.23	74.07±0.65	0.29±0.26	0.78±0.18	6.72±0.99	5.74±0.76	9.58±0.034a	0.00b
11	4.41±0.5	3.35±0.17	72.07±3.57	71.42±1.1	0.12±0.21	0.45±0.1	6.87±1.26	6.07±1.18	12±1.83a	0.00b
12	4.93±0.09a	4.19±0.08b	70.3±1.14	69.6±0.48	0	0.15±0.07	7.15±1.42	6.41±1.14	16.22±1.96a	0.00b
24	9.15±0.73	8.07±0.38	56.12±2.86	54.53±2.78	0	0	16.99±2.14	14.04±2.96	112.75±18.15a	2.26±0.12b
30	9.45±0.62	8.44±0.68	51.17±2.14	52.12±1.7	0	0	20.12±1.88	16.84±3.44	194.67±12.13a	2.2±0.36b
36	9.99±0.21	8.37±0.88	48.52±3.51	49.72±1.78	0	0	21.84±1.59	18.17±3.83	205.5±4.40a	2.47±0.40b
48	11.02±0.11a	8.31±0.76b	40.77±2.5	45.58±3.27	0	0	26.08±1.57	22.59±7.22	208.99±7.24a	2.21±0.38b
60	12.07±0.34a	7.79±0.9b	34.17±4.52	39.23±1.73	0	0	30.27±1.85	28.63±7.29	191.17±15.14a	1.88±0.14b
72	12.11±0.08a	7.33±1.10b	29.62±2.87	35.89±3.83	0	0	32.14±1.55	29.96±6.78	180.29±13.70a	1.87±0.31b
84	12.95±0.6a	8.83±1.03b	25.7±3.46	31.41±2.77	0	0	33.30±2.20	29.96±5.43	160.33±10.83a	1.1±0.92b
96	12.09±0.33a	8.14±1.13b	21.32±4.06	27.78±4.13	0	0	35.18±2.18	31.45±6.36	161.45±6.95a	0.00b
a,b Different superscript letters in rows indicate statistically significant differences (p-value ≤ 0.05, Tukey’s test). No superscript letters in rows indicate no statistically significant difference.

## Sheet: Table S2
Supplementary Table S2. List of expressed genes of M. circinelloides WJ11 and ΔcarRP WJ11
Gene IDs	ΔcarRP WJ11			WJ11
	fpkm_ΔcarRP WJ11_1	fpkm_ΔcarRP WJ11_2	fpkm_ΔcarRP WJ11_3	fpkm_WJ11_1	fpkm_WJ11_2	fpkm_WJ11_3
HMPREF1544_02984	6343.66	5818.8	6568.1	8604.95	8578.1	16715.7
HMPREF1544_02489	11638.7	11179.5	12622.7	11052.5	11470.5	14380.4
HMPREF1544_07755	23752.8	23979.3	22092.7	12836.4	12701.9	12709
HMPREF1544_07820	4808.76	4493.78	5299.32	4979.51	4616.76	9344.37
HMPREF1544_05694	8010.37	8269.77	9262.99	7665.97	7221.78	9159.54
HMPREF1544_00651	4741.23	4756.74	4053.85	8699.94	8241.74	1605.08
HMPREF1544_00686	6774.46	6586.83	7125.64	7105.1	7270.6	8693.16
HMPREF1544_08843	7685.17	7840.16	8413.94	7156.94	7260.12	8638.26
HMPREF1544_06763	7248.61	6762.27	7413.53	6566.75	6931.78	8549.59
HMPREF1544_08125	3067.63	2726.65	3766.67	3571.77	3431.22	8332.69
HMPREF1544_01888	4777.99	4477.2	4484.55	7825.75	7967.76	5378.9
HMPREF1544_10984	7325.19	7208.49	7983.8	6594.03	6406.7	7898.11
HMPREF1544_10687	6562.24	6367.84	6808.88	5559.49	5633.58	7862.38
HMPREF1544_02269	6047.15	5881.58	6291.71	5611.78	5703.37	7351.47
HMPREF1544_00917	5938.37	5573.18	6245.52	5969.49	6002.95	7044.99
HMPREF1544_04142	3603.35	3342.49	4196.42	3095.28	3226.13	6827.57
HMPREF1544_06367	5428.59	5518.6	5502.88	5085.92	5270.72	6802.64
HMPREF1544_02792	5570.94	5581.02	5828.11	5610.54	5761.13	6776.55
HMPREF1544_05475	6079.36	5714.97	6332.38	5566.28	5518.06	6717.35
HMPREF1544_06406	6427.93	6215.48	7017.27	5546.4	5458.35	6697.21
HMPREF1544_09495	5659.22	5555.77	5637.55	5508.16	5323.84	6394.36
HMPREF1544_02574	5228.68	5166.16	5679.66	4982.7	4898.66	6260.69
HMPREF1544_05031	4835.2	4839.03	5317.37	4898.95	4484.15	6228.58
HMPREF1544_10110	5787.39	5365.78	5958.48	5200.01	5401.32	6012.49
HMPREF1544_11468	4664.83	4530.48	5043.24	3758.36	3913.12	5901.81
HMPREF1544_02824	5130.69	5034.04	5576.19	4584.44	4779.03	5674.66
HMPREF1544_04227	4952.18	4709.06	5261.53	4114.72	4234.34	5399.82
HMPREF1544_01290	4775.24	4601.98	5135.81	4381.74	4123.37	5383.38
HMPREF1544_03362	5109.41	5066.82	5441.64	5297.37	4883.17	5219.53
HMPREF1544_04734	4441.95	4438.16	4911.88	4155.59	4082.97	5217.73
HMPREF1544_10357	4259.16	4243.55	4506.59	3818.38	3960.01	5176.01
HMPREF1544_11075	4431.82	4384.82	4658.37	4232.01	4179.13	5128.13
HMPREF1544_09207	3910.78	3877.32	4080.31	4464.87	4361.68	5078.07
HMPREF1544_03960	4415.2	4374.65	4749.56	3797.2	3785.38	4923.6
HMPREF1544_05725	4299.14	4228.48	4611.13	4073.86	4170.09	4915.01
HMPREF1544_10752	4252.17	4277.51	4458.82	4303.7	4120.65	4913.51
HMPREF1544_00544	4182.09	4001.49	4207.01	4332.05	4086.87	4888.11
HMPREF1544_09996	4666.91	4407.74	4990.44	4545.8	4132.4	4876.24
HMPREF1544_04900	4173.41	3839.65	4276.35	3435.28	3460.17	4787.69
HMPREF1544_02194	4330.34	4531.88	4857.07	4022.6	4057.79	4714.71
HMPREF1544_02499	4059.49	4042.97	4514.48	3714.98	4054.9	4713.72
HMPREF1544_07870	4213.28	4117.69	4548.8	3756.98	3850.27	4708.79
HMPREF1544_11642	5173.68	5127.88	5373.46	4679.31	4666.31	4660.46
HMPREF1544_03638	4102.31	4131.39	4514.4	3610.38	3732.67	4657.64
HMPREF1544_11926	2928.92	3335.96	2476.94	4650.84	4332.1	1014.22
HMPREF1544_08841	4038.71	3954.58	4261.76	3961.05	3897.64	4596.89
HMPREF1544_01836	3885.05	3832.54	4277.02	3480.24	3512.1	4590.07
HMPREF1544_07221	1873.04	1753.82	2007.48	2546.76	2544.96	4519.18
HMPREF1544_05202	3813.48	3429.48	3876.26	3467.69	3561.11	4475.83
HMPREF1544_01314	4281.74	4013.19	4464.28	3577.71	3860.16	4437.42
HMPREF1544_11055	4166.97	3806.38	4295.29	4132.62	3740.32	4396.02
HMPREF1544_07670	3418.3	3267.94	3661.81	3160.67	3062.43	4389.26
HMPREF1544_07030	1818.73	1643.97	1887.27	2488.92	2376.57	4385.14
HMPREF1544_09160	3706.36	3522.08	4041.87	3617.77	3515.82	4328.29
HMPREF1544_02013	4171.51	4020.4	4463.49	3735.44	3559.76	4300.01
HMPREF1544_07618	3557.68	3464.4	3917.46	3187.21	3181.76	4281.42
HMPREF1544_10325	3361.18	3300.32	3722.71	3173.81	3348.42	4221.18
HMPREF1544_11961	1955.33	1500.9	2079.78	1946.28	2177.7	4204.98
HMPREF1544_05691	3885.95	3904.81	4098.14	3415.9	3457.24	4197.9
HMPREF1544_05794	3533.79	3583.14	3762.15	3325.31	3281.44	4184.1
HMPREF1544_03911	3857.96	3885.4	4159.75	3536.23	3485.12	4162.27
HMPREF1544_04748	5542.33	5538.7	5209.36	3883.82	4152.3	3803.07
HMPREF1544_11000	4704.6	5162.2	4914.22	4149.24	3911.36	2950.6
HMPREF1544_03248	3671.25	3798.53	3983.17	3840.55	3626.48	4119.89
HMPREF1544_08520	3294.52	3277.03	3548.84	3455.02	3522.96	4085.93
HMPREF1544_03319	2888.19	3460.26	2129.61	4051.42	3424.77	1689.13
HMPREF1544_11392	3400.13	3390.58	3591.99	3231.3	3214.55	3970.03
HMPREF1544_10419	3525.08	3374.86	3833.87	3227.14	3185.31	3963.44
HMPREF1544_04148	1787.92	1517.46	2049.41	1899.31	2011.98	3888.85
HMPREF1544_12182	2820.81	2843.46	3065.21	3332.44	2968.44	3856.02
HMPREF1544_05265	3396.74	3230.77	3562.83	3132.64	3304.86	3848.15
HMPREF1544_06326	3150.6	2945.4	3203.67	2856.26	2932.82	3813.43
HMPREF1544_12119	3166.62	3013.73	3337.61	2887.97	2806.41	3796.32
HMPREF1544_09366	3599.22	3480.62	3707.48	3587.69	3542.19	3793.98
HMPREF1544_08160	1748.9	1844.42	1654.15	3740.12	3726.56	2211.62
HMPREF1544_02319	3036.39	2837.49	3239.6	2687.32	2731.66	3737.29
HMPREF1544_08446	3352.7	3254.91	3444.83	3053.33	3103.95	3684.01
HMPREF1544_01441	3091.2	2951.78	3279.21	2940.7	2985.96	3626.52
HMPREF1544_09823	1817.11	1570.1	2202.38	1397.68	1508.27	3563.82
HMPREF1544_02819	2981.28	3061.89	3256	2777.11	2789.96	3480.69
HMPREF1544_04387	2791.73	2685.42	2939.98	2777.52	2659.18	3477.91
HMPREF1544_11185	2619.58	2365.68	2686.03	2766.37	2467.85	3473.99
HMPREF1544_02318	3141.74	3111.09	3349.39	3000.62	3032.49	3470.44
HMPREF1544_08428	2904.42	2835.93	3107.64	2686.7	2572.78	3421.07
HMPREF1544_09339	2176.26	2427.48	1879.51	3386.31	3154.81	619.57
HMPREF1544_01226	1278.9	1013.34	1531.5	1373.48	1475.68	3353.92
HMPREF1544_02138	2859.77	2809.14	3144.41	2622.07	2628	3332.42
HMPREF1544_07441	2726.33	2739.62	2797.37	3199.92	3324.07	3224.27
HMPREF1544_11090	2877.9	2727.65	3118.55	2762.71	2573.96	3316.63
HMPREF1544_12031	2798.11	2626.08	3012.52	2565.63	2656.1	3316.17
HMPREF1544_10670	1734.95	1428.88	2073.66	1960.82	1822.56	3308.2
HMPREF1544_10033	3245.44	3029.21	3484.46	2606.63	2713.65	3292.43
HMPREF1544_01039	2777.66	2834.94	3021.84	2910.01	2688	3285.17
HMPREF1544_07263	2847.5	2699.78	2935.23	2816.89	2557.8	3268.43
HMPREF1544_02527	3167.88	3165.25	3398.68	3061.23	2889.58	3244.85
HMPREF1544_02291	2719.67	2682.65	2874.37	2647.7	2594.93	3211.47
HMPREF1544_07852	2576.91	2601.44	2826.49	2571.55	2430.98	3206.33
HMPREF1544_07622	2868.68	2918.37	3112.08	2640.44	2413.44	3201.29
HMPREF1544_08847	2601.17	2560.56	2746.09	2556.96	2476.7	3183.01
HMPREF1544_06620	1014.47	913.44	1203.28	1327.92	1441.82	3170.98
HMPREF1544_08802	2999.77	2996.31	3312.37	2909.54	2787.7	3122.28
HMPREF1544_02279	2583.78	2589.73	2812.24	2337.49	2319.45	3116.52
HMPREF1544_08842	2415.14	2273.41	2519.29	2136.83	2350.56	3086.03
HMPREF1544_09122	2561.95	2455.17	2763.26	2497.32	2516.69	3073.03
HMPREF1544_11093	2489.15	2448.39	2646.75	2409.57	2284.17	3056.51
HMPREF1544_11811	2328.2	2198.96	2439.03	2255.13	2317.46	3050.95
HMPREF1544_11408	2537.34	2437.21	2749.08	2460.43	2350.39	3034.2
HMPREF1544_02335	2682.9	2573.38	3004.12	2369.56	2558.98	3026.05
HMPREF1544_01399	2805.61	2746.79	2905.95	2559.73	2493.37	3022.5
HMPREF1544_08673	2560.77	2489.26	2790.71	2520.06	2375.49	3008.02
HMPREF1544_11621	1831.55	1920.26	1526.8	3007.41	2817.98	803.49
HMPREF1544_03776	2561.91	2684.22	2963.46	2235.29	2227.23	2974.89
HMPREF1544_10816	1699.2	1446.65	1780.67	1336.96	1429.92	2961.2
HMPREF1544_08054	2193.55	2290.71	2280.69	2255.89	2320.33	2918.48
HMPREF1544_09390	3015.28	2824.19	3052.25	2724.11	2692.49	2911.3
HMPREF1544_05717	651.44	562.67	840.26	1211.55	1287.33	2909.53
HMPREF1544_08269	1836.45	1881.64	1635.61	2908.92	2822.05	1780.95
HMPREF1544_09130	2608.26	2399.03	2734.16	2409.48	2237.2	2907.84
HMPREF1544_06306	2957.1	2851.29	2578.51	2849.04	2416.18	2893.13
HMPREF1544_01607	2466.71	2400.62	2735.38	2003.92	1892.89	2886.79
HMPREF1544_03543	739.86	598.86	968.27	1070.03	1113.27	2848.89
HMPREF1544_00189	2517.48	2444.25	2771.86	2339.32	2320.63	2848.79
HMPREF1544_09158	2484.8	2814.9	2445.91	2800.01	2816.61	1731.75
HMPREF1544_03961	872.53	769.84	1087.61	1205.96	1244.73	2815.33
HMPREF1544_09299	1269.67	1815.57	1035.26	2803.67	1949.59	2210.7
HMPREF1544_11467	2449.61	2419.59	2514.34	2280.87	2321.17	2795.51
HMPREF1544_11610	2486.07	2396.47	2637.06	2305.31	2417.57	2789.75
HMPREF1544_05789	4489.46	4411.26	3742.4	2778.75	2771.37	2334.63
HMPREF1544_11810	2310.56	2284.35	2530.54	2306.58	2270.68	2774.88
HMPREF1544_10924	2405.18	2315.05	2417.9	2231.5	2286.63	2724.33
HMPREF1544_03576	2641.7	2712.26	2881.49	2437.9	2423.72	2712.87
HMPREF1544_04843	1989.98	2169.5	2482.53	2130.85	2112.26	2704.41
HMPREF1544_08677	2462.32	2373.06	2663	2105.72	2199.35	2699.43
HMPREF1544_06448	2068.99	2001.58	2201.76	2127.52	2213.61	2638.4
HMPREF1544_01802	1140.73	1096.39	1285.15	1310.3	1290.99	2633.53
HMPREF1544_06648	2239.79	2178.34	2345.8	2178.68	2111.55	2630.5
HMPREF1544_06404	1114.58	1047.55	1337.54	1252.15	1332.2	2617.51
HMPREF1544_03378	2324.62	2274.81	2498.27	1999.78	2086.64	2560.03
HMPREF1544_05227	2858.94	3527.73	2328.62	2534.19	2241.51	2148.85
HMPREF1544_01580	2243.12	2116.05	2390.49	2112.38	2192.63	2515.8
HMPREF1544_06670	2047.31	1943.05	2159.4	2012.81	1965	2504.65
HMPREF1544_02296	2088.4	1999.55	2219.89	1886.43	1917.99	2485.25
HMPREF1544_06774	5318.39	5558.59	4944.3	1953.5	1908.72	2478.74
HMPREF1544_03271	2169.44	2158.93	2309.35	2471.52	2275.79	2465.32
HMPREF1544_06408	2076.89	2024.54	2164.55	1973.75	1981.28	2442.99
HMPREF1544_08171	2176.62	1969.83	2250.41	2040.86	2070.59	2437.67
HMPREF1544_05541	2060.25	2111.3	2422.62	1833.6	1943.41	2436.21
HMPREF1544_06679	2195.01	2112.92	2307.01	2323.98	2182.96	2397.88
HMPREF1544_07519	2041.11	2005.79	2285.08	1835.05	1815.7	2393.71
HMPREF1544_06026	2050.52	2035.66	2163.21	1972.86	2035.68	2392.08
HMPREF1544_11324	2047.4	1902.56	2182.43	1929.84	1923.73	2382.73
HMPREF1544_04688	1973.02	1982.39	2102	1929.36	1866.27	2381.76
HMPREF1544_10991	1145.33	1027.41	1342.71	1076.89	1147.41	2372.33
HMPREF1544_09247	2444.1	2406.91	2537.02	2348.22	2312.66	2317.59
HMPREF1544_03872	964.96	872.86	984.15	2266.74	2321.34	2111.55
HMPREF1544_03121	1760.38	1637.37	1864.67	1760.31	1699.43	2305.78
HMPREF1544_05167	2422.8	2583.76	2209.08	2292.79	2206.69	1411.89
HMPREF1544_05738	1898.36	1826.69	1925.98	1826.89	1709.34	2285.55
HMPREF1544_06871	1285.03	1498.6	933.07	2268.52	1965.62	384.19
HMPREF1544_11243	1831.69	1775.58	2024.37	1698.6	1710.53	2258.23
HMPREF1544_03025	2500.9	2468.65	2358.88	1531.02	1558.37	2241.2
HMPREF1544_00111	1825.97	1997.86	2039.91	1954.09	1811.78	2237.15
HMPREF1544_06874	2024.53	1962.62	2192.58	1774.48	1856.88	2226.15
HMPREF1544_09616	1984.92	1863.94	2035.65	1661.67	1788.2	2185.19
HMPREF1544_04944	1861.8	1830.17	1993.48	1571.95	1615.98	2183.78
HMPREF1544_01086	1596.91	1605.62	1568.89	2164.91	2061.74	1593.48
HMPREF1544_02973	1983.63	1969.25	2131.5	1930.56	1913.39	2150.12
HMPREF1544_09200	464.86	409.52	543.87	955.88	995.66	2143.82
HMPREF1544_00837	1927.57	1879.15	2083.94	1922.3	1895.56	2141.42
HMPREF1544_05024	887.49	849.61	914.67	1270.06	1288.45	2113.47
HMPREF1544_03145	1884.4	1803.39	2057.35	1710.98	1699.82	2110.83
HMPREF1544_08429	1822.81	1868.67	1823.49	1827.14	1894.08	2110.22
HMPREF1544_09556	2100.43	1975.99	2315.35	1981.67	1907.97	2107
HMPREF1544_09154	2090.31	2251.24	1658.47	2088.34	1958.18	1427.84
HMPREF1544_04388	1975.76	1858.43	1991.9	1777.03	1853.66	2081.43
HMPREF1544_01523	1165.98	1143.05	1204.9	1695.83	1653.38	2076.51
HMPREF1544_00146	1120.43	1107.16	1187.05	1156.01	1177.15	2071.22
HMPREF1544_09159	1687.01	1822.29	1497.7	2046.59	1931.75	1346.67
HMPREF1544_08709	796.11	712.35	936.57	919.36	933.71	2032.19
HMPREF1544_08376	1795.32	1927.06	1787.32	2032.07	1904.68	1385.96
HMPREF1544_09671	1478.2	1471.07	1624.21	1491.41	1432.86	2019.38
HMPREF1544_02871	2011.3	1770.48	2026.16	1636.58	1631.61	1988.61
HMPREF1544_04802	1624.4	1575.46	1677.84	1477.19	1467.48	1988.53
HMPREF1544_03533	1725.01	1721.42	1810.99	1454.98	1603.81	1984.94
HMPREF1544_10281	2034.73	1968.28	2219.76	1874.95	1907.51	1978.51
HMPREF1544_03169	1746.25	1746.82	1710.5	1977.21	1908.75	1917.3
HMPREF1544_03852	1794.48	1890.07	1816.46	1721.06	1665.95	1963.53
HMPREF1544_02972	1692.4	1670.78	1732.97	1727.57	1768.9	1950.38
HMPREF1544_03988	1647.78	1614.02	1806.85	1631.09	1626.18	1946.49
HMPREF1544_10198	1876.82	1794.1	2004.78	1613.93	1600.95	1944.41
HMPREF1544_05416	1560.67	1523.57	1621.19	1575.07	1489.02	1899.7
HMPREF1544_07296	1526.77	1458.11	1609.87	1566.85	1521.84	1894.45
HMPREF1544_03956	2795.09	2852.79	2406.83	1891.18	1803.63	1597.59
HMPREF1544_11887	1279.09	1252.62	1331.26	1387.76	1388.18	1888.35
HMPREF1544_02689	1720.62	1705.14	1811.72	1561.29	1572.82	1882.66
HMPREF1544_11607	1951.32	2068.04	1867.38	1860.43	1772.56	1165.51
HMPREF1544_01814	1589.65	1640.13	1706.6	1521.54	1509.19	1836.52
HMPREF1544_08577	1633.42	1626.47	1606.98	1822.16	1742.28	1631.44
HMPREF1544_09942	1466.81	1628.01	1276.71	1812.96	1594.78	1445.35
HMPREF1544_12009	710.22	644.86	785.44	729.99	717.28	1757.55
HMPREF1544_00217	1386.53	1405.53	1520.41	1510.43	1418.1	1747.95
HMPREF1544_07893	1405.7	1398.89	1447.9	1411.97	1335.52	1731.57
HMPREF1544_07164	1511.75	1487.68	1592.76	1379.82	1380.87	1725.8
HMPREF1544_11013	1324.18	1423.93	1226.82	1717.37	1532.72	822.06
HMPREF1544_02969	1375.35	1372.78	1478.44	1318.7	1371.83	1714.19
HMPREF1544_05412	1429.2	1420.91	1542.17	1390.34	1404.24	1685.43
HMPREF1544_02044	1946.12	1920.27	2023.51	1483.93	1520.98	1678.71
HMPREF1544_08948	1438.83	1417.85	1517.96	1442.68	1420.82	1673.66
HMPREF1544_09392	1511.65	1516.7	1596.19	1368.03	1364.42	1673.33
HMPREF1544_09043	1274.78	1298.45	1338.75	1648.08	1669.77	1514.59
HMPREF1544_08803	1754.67	1733.82	1820.55	1487.88	1451.13	1655.01
HMPREF1544_07728	1034.15	973.83	1162.77	1169.86	1189.86	1629.91
HMPREF1544_05864	1286.24	1317.76	1369.22	1249.62	1289.96	1620.34
HMPREF1544_05409	1491.71	1462.64	1512.64	1275.78	1380.52	1617.69
HMPREF1544_11213	851.45	1180.36	657.36	1583.03	1107.59	1348.13
HMPREF1544_11438	1431.89	1386.71	1544.16	1302.02	1327.66	1581.15
HMPREF1544_03126	1636.19	1636.01	1513.24	1570.41	1499.48	1414.51
HMPREF1544_05114	1383.27	1379.18	1254.14	1558.07	1382.48	1279.27
HMPREF1544_05878	751.39	940.55	642.95	1053.97	875.39	1544.63
HMPREF1544_01646	1290.31	1305.01	1389.02	1213.92	1157.44	1522.72
HMPREF1544_04913	1470.48	1647.82	1340.94	1507.71	1461.17	1069.82
HMPREF1544_00187	1545.67	1557.45	1710.46	1336.95	1341.83	1495.9
HMPREF1544_09175	579.4	639.24	475.36	1469	1330.03	256.48
HMPREF1544_09768	880.05	865.11	878.46	1457.05	1174.74	1293.09
HMPREF1544_09156	1495.77	1648.83	1407.26	1437.42	1451.76	947.63
HMPREF1544_07055	1080.81	1154	1011.76	1442.21	1406.83	500.68
HMPREF1544_11871	1181.09	1104.28	1243.32	1105.13	1113.21	1436.79
HMPREF1544_03784	1282.67	1271.97	1320.7	1128.86	1234.83	1435.06
HMPREF1544_10946	914.76	926.58	1045.06	1272.62	1165.89	1432.04
HMPREF1544_09493	461.78	413.11	490.12	766.67	767.43	1431.11
HMPREF1544_01097	499.26	537.67	423.05	1413.74	1352.88	446.94
HMPREF1544_02151	573.62	565.08	592.27	740.17	722.93	1412.22
HMPREF1544_06053	937.04	915.01	1041.46	1061.89	987.15	1398.91
HMPREF1544_02041	370.31	305.93	482.4	514.15	544.26	1382.85
HMPREF1544_11712	441.29	433.49	465.66	755.32	719.75	1376.94
HMPREF1544_05419	861.1	935.2	889.95	1368.06	1170.99	1020.73
HMPREF1544_05733	970.21	911.14	880.28	1360.7	1111.99	691.02
HMPREF1544_08616	981.57	1028.49	991.93	1065.8	1028.52	1353.61
HMPREF1544_11855	993.71	953.71	983.25	1297.5	1280.54	1334.35
HMPREF1544_07845	915.53	851.6	964.96	1164.75	1173.73	1316.82
HMPREF1544_02049	876.26	925.97	839.41	1310.02	1152.57	918.71
HMPREF1544_05384	494.47	415.5	520.18	547.58	549.91	1298.36
HMPREF1544_01258	920.88	915.05	833.13	1292.98	1287.86	379.85
HMPREF1544_07392	482.25	427.72	530.91	709.15	739.21	1290.57
HMPREF1544_02270	1135.5	1069.12	1288.75	1097.28	1087.94	1274.78
HMPREF1544_02488	951.57	946.76	967.97	1271.8	1258.04	1267.6
HMPREF1544_10093	630.73	572.38	680.63	696.56	710.91	1258.91
HMPREF1544_03549	1335.68	1510.05	1178.1	1241.97	1116.72	708.08
HMPREF1544_02324	1184.75	1121.05	964.82	1202.62	1239.02	733.91
HMPREF1544_08758	420.74	402.73	318.89	1207.41	1213.97	220.42
HMPREF1544_10317	1215.1	1231.01	1279.38	1075.37	1033.49	1210.59
HMPREF1544_01729	1319.35	1352.86	1241.76	1194.32	1165.55	1040.01
HMPREF1544_06986	758.58	793.64	721.09	1177.52	1190.19	336.26
HMPREF1544_00193	512.99	409.6	635.79	509.27	581.8	1188.02
HMPREF1544_08946	366.82	336.99	403.17	477.43	476.92	1177.71
HMPREF1544_10810	860.05	912.74	863.42	1160.6	1049.81	565.18
HMPREF1544_01287	715.61	707.14	726.91	1112.78	1157.51	397.62
HMPREF1544_02769	389.43	409.05	384.02	1140.97	1145.98	1114.03
HMPREF1544_10356	875.98	880.43	831.13	1134.66	1052.88	918.05
HMPREF1544_09797	1011.52	992.94	1005.96	1039.04	926.56	1133.87
HMPREF1544_10551	392.23	308.48	479.45	465.32	493.23	1131.13
HMPREF1544_01087	695.61	744.06	642.4	1129.94	1058.33	826.54
HMPREF1544_09155	1085.61	1222.22	1005.28	1128.18	887.09	697.28
HMPREF1544_08651	1052.03	1046.83	1116.26	987.85	954.54	1116.77
HMPREF1544_10634	1101.89	1234.01	1007.11	1114.23	999.21	265.16
HMPREF1544_04207	725.01	695.47	750.75	648.73	696.59	1100.6
HMPREF1544_00589	771.32	778.32	783.71	1080.1	1099.8	1079.06
HMPREF1544_04764	836.96	855.15	870.35	1061.69	1067.29	1089.46
HMPREF1544_06582	1034.6	1040.15	1045.64	1089.12	1024.59	957.57
HMPREF1544_12115	444.98	410.42	518.34	442.47	461.8	1079.63
HMPREF1544_06940	731.98	769.47	712.32	931.2	948.22	1068.15
HMPREF1544_00107	1266.5	1331.24	1270.39	1064.65	958.06	918.88
HMPREF1544_08181	1011.22	964.33	1054.22	995.89	1063.93	926.36
HMPREF1544_07318	1073.59	1074.83	1025.93	1063.62	975.29	926.03
HMPREF1544_07959	695.64	677.73	742.65	853.45	857.16	1052.19
HMPREF1544_08379	690.32	695.75	744.16	935.53	970.61	1051.46
HMPREF1544_03257	463.35	371.8	499.25	695.9	771.3	1050.38
HMPREF1544_04801	1204.12	1182.98	1014.64	1050.04	1010.14	866.55
HMPREF1544_02528	309.61	356.45	266.04	1044.17	950.72	200.74
HMPREF1544_10908	853.79	872.47	906.1	991.69	908.26	1039.04
HMPREF1544_08253	594.36	604.49	500	1037.56	803.72	302.95
HMPREF1544_04952	595.93	566.61	679.54	719.2	757.22	1032.96
HMPREF1544_04700	514.2	473.6	624.42	437.92	442.28	1026.47
HMPREF1544_03475	316.97	246.08	277.29	384.69	423.5	1011.14
HMPREF1544_07989	783.68	743.13	829.44	822.76	875.94	1009.77
HMPREF1544_06721	1177.82	1407.52	1062.9	1009	901.17	607.8
HMPREF1544_07584	1223.74	1308.39	1081.55	1008.43	960.37	823.06
HMPREF1544_00498	1038.89	1121.79	1012.8	1007.26	905.08	768.52
HMPREF1544_08570	913.53	887.32	860.09	699.9	703.6	1001.49
HMPREF1544_11370	762.92	762.06	670.72	998.87	880.7	560.4
HMPREF1544_05338	925.81	902.26	1076.16	915.74	935.83	998.74
HMPREF1544_10129	399.57	362.18	459.04	456.24	499.75	998.1
HMPREF1544_00218	801.72	788.89	871.03	782.54	800.29	995.73
HMPREF1544_02301	412.56	278.81	483.78	377.21	493.02	993.14
HMPREF1544_03463	863.54	391.75	930.51	550.48	989.25	344.2
HMPREF1544_11828	570.45	552.64	582.5	774.52	808.53	983.12
HMPREF1544_03982	355.46	305.96	419.14	429.13	459.6	979.02
HMPREF1544_09550	1309.49	1294.8	1268.46	978.67	943.02	834.98
HMPREF1544_03523	395.17	608.65	316.86	968.45	695	590.72
HMPREF1544_10645	848.38	917.73	792.43	965.62	946.38	750.54
HMPREF1544_10340	376.25	404.88	306.03	962.06	928.61	176.88
HMPREF1544_00319	361.59	421.49	349.85	927.38	780.73	952.93
HMPREF1544_08857	699.02	697.64	746.56	766.57	759.18	946.72
HMPREF1544_08073	545.7	534.91	546.79	565.08	573.49	946.27
HMPREF1544_01926	735.29	829.9	677.07	699.9	690.52	945.16
HMPREF1544_05591	645.51	771.42	546.24	939.93	850.32	416.81
HMPREF1544_01647	907.58	863.82	905.02	844.71	939.18	771.84
HMPREF1544_03262	642.48	640.33	700.84	694.05	714.19	937.29
HMPREF1544_06718	966.17	1088.99	917.66	931.11	845.88	707.76
HMPREF1544_07043	531.87	511.37	604.85	492.13	522.92	929.9
HMPREF1544_09185	946.97	921.02	911.78	928.87	864.16	697.7
HMPREF1544_02024	853.01	948.17	841.58	719.96	680.56	924.46
HMPREF1544_00741	312.56	265.44	358.67	391.09	389.99	923.74
HMPREF1544_01548	885.18	916.93	846.61	923.44	897.85	725.52
HMPREF1544_00577	827.62	890.76	728.44	922.86	913.09	720.43
HMPREF1544_06915	355.79	303.23	440.88	375.79	393.91	915.56
HMPREF1544_08232	817.99	777.93	816.74	915.37	873.71	897.68
HMPREF1544_03938	848.93	645.19	807.94	837.21	837.56	913.18
HMPREF1544_03251	1002.31	1100.44	844.25	906.92	905.37	578.32
HMPREF1544_06313	926.92	950.43	899.86	905.84	876.77	874.52
HMPREF1544_09162	981.63	980.11	980.94	892.05	903.11	863.29
HMPREF1544_02913	838.51	859.87	819.96	901.38	874.11	873.02
HMPREF1544_03966	779.28	712.24	828.58	637.79	682.75	900.11
HMPREF1544_09437	703.77	767.76	636.67	900.06	842.69	686.22
HMPREF1544_09157	970.52	1007.76	884.96	890.83	842.41	710.89
HMPREF1544_03548	456.13	403.85	479.69	425.96	442.53	870.58
HMPREF1544_01215	878.53	863.16	869.42	767.71	765.46	869.45
HMPREF1544_08320	760.29	757.84	815.86	712.8	749.76	867.75
HMPREF1544_09752	490.83	551.95	411.68	865.98	845.8	224.42
HMPREF1544_03265	780.81	743.55	759.83	563.59	579.99	864.21
HMPREF1544_00372	641.81	649.44	690.01	747.04	708.88	857.18
HMPREF1544_08974	579.88	633.54	533	793.3	856.4	215.66
HMPREF1544_09407	470.28	582.9	441.97	609.6	599.29	854.51
HMPREF1544_07415	632.41	633.89	704.13	598.4	682	852.64
HMPREF1544_02815	730.71	751.11	695.72	844.31	760.65	529.98
HMPREF1544_06099	553.9	568.99	444.54	842.89	822.66	170.86
HMPREF1544_05871	558.74	586.09	530.09	655.91	655.59	842.18
HMPREF1544_01386	363.93	417.26	330.49	830.77	781.4	237.76
HMPREF1544_08221	795.88	789.47	779.79	662.07	632.35	830.47
HMPREF1544_08482	525.03	622.84	381.48	829.47	825.54	177.76
HMPREF1544_09886	599.06	684.63	492.18	824.92	745.28	316.37
HMPREF1544_07814	327.38	339.31	359.06	407.41	395.47	823.85
HMPREF1544_08889	397.78	314.02	407.84	526.83	495.47	823.36
HMPREF1544_02230	426.62	435.92	327.02	818.31	788.62	205.19
HMPREF1544_09048	690.31	744.2	563.27	816.72	759.54	429.65
HMPREF1544_01980	492.27	522.78	472.87	810.72	707.11	478.97
HMPREF1544_03033	338.24	310.1	418	351.9	355.7	810.24
HMPREF1544_06870	581.05	570.21	592.81	590.55	548.07	808.98
HMPREF1544_06357	399.95	336	414.39	357.5	411.05	808.54
HMPREF1544_01717	582.52	587.9	537.89	807.89	778.58	337.1
HMPREF1544_07752	549.28	592.61	513.89	803.29	779.49	525.56
HMPREF1544_11393	524.89	547.15	484.32	796.32	711.38	451.67
HMPREF1544_06046	825.23	863.05	799.99	778.6	789.55	501.3
HMPREF1544_03816	911.21	841.71	970.26	735.44	738.29	786.38
HMPREF1544_00854	376.51	353.44	405.41	386.87	424.29	782.63
HMPREF1544_03957	1361.77	1429.59	1155.48	776.93	751.39	707.93
HMPREF1544_01270	1013.6	1063.28	977.1	630.89	626.76	774.21
HMPREF1544_01401	454.15	378.84	472.3	419.78	464.77	771.79
HMPREF1544_06123	503.37	531.38	463.86	771.43	753.1	365.69
HMPREF1544_03659	485	487.51	457.17	581.29	542.05	771.02
HMPREF1544_07695	119.66	130.54	94.82	768.55	693.18	432.79
HMPREF1544_06304	659.78	677.24	564.97	766.62	735.66	455.83
HMPREF1544_11280	411.23	360.02	484.18	376.3	389.81	765.58
HMPREF1544_10531	583.83	585.93	583.24	519.26	516.01	762.72
HMPREF1544_11016	382.81	383.65	397.77	749.26	742.67	574.48
HMPREF1544_03637	618.3	577.96	635.97	365.55	385.11	745.95
HMPREF1544_07130	675.63	663.17	608.76	688.91	745.73	378.52
HMPREF1544_10978	1031.5	876.21	802.66	713.31	737.77	370.43
HMPREF1544_01763	323.79	299.43	317.89	737.12	701.69	693.02
HMPREF1544_11679	868.36	873.96	795.04	735.46	678.12	328.45
HMPREF1544_01571	432.24	387.02	500.75	366.77	444.26	726.07
HMPREF1544_06308	623.4	562.3	657.54	603.8	613.68	718.41
HMPREF1544_03744	531.34	567.98	505.31	718.31	673.42	404.06
HMPREF1544_09419	2136.42	2538.03	1751.49	717.33	618.18	457.67
HMPREF1544_01856	724.01	827.46	639.17	715.66	639.29	219.68
HMPREF1544_10982	330.03	306.47	355	353.85	360.97	704.1
HMPREF1544_09571	380.73	396.01	356.99	691.51	700.61	201.54
HMPREF1544_00789	325.14	293.65	382.48	295.95	312.07	698.67
HMPREF1544_02260	480.73	508.7	385.84	696.82	674.26	185.44
HMPREF1544_03382	703.11	768.67	672.38	696.07	670.54	488.53
HMPREF1544_11701	566.86	549.19	605.02	647.79	690.08	695.85
HMPREF1544_11936	246.61	251.63	263.04	529.02	550.04	695.66
HMPREF1544_03571	622.24	674.78	529.36	695.6	632.78	412.44
HMPREF1544_03817	579.33	574.55	602.28	569.81	548.88	692.55
HMPREF1544_01278	608.19	705.98	587.01	692.2	665.09	356.76
HMPREF1544_07355	358.51	348.1	291.27	691.03	640.61	188.28
HMPREF1544_02094	369.3	388.11	341.7	660.83	690.64	376.84
HMPREF1544_01389	712.93	793.18	817.44	613.87	551.03	689.51
HMPREF1544_09284	388.22	403.9	293.76	672.44	686.92	135.83
HMPREF1544_04958	295.59	303.02	262.97	587.71	536.76	686
HMPREF1544_00861	961.24	1013.37	903.21	685.74	664.59	662.17
HMPREF1544_00166	626.29	639.66	595.83	684.71	655.18	543.48
HMPREF1544_05837	585.67	579.26	518.79	650.86	642.02	682.47
HMPREF1544_04963	399.1	401.77	277.53	682.26	652.21	134.56
HMPREF1544_10862	299.9	321.74	286.51	681.29	665.39	330.32
HMPREF1544_02174	630.69	588.91	567.15	671.11	667.72	677.25
HMPREF1544_02885	448.93	531.02	393.43	676.22	643.9	151.08
HMPREF1544_08007	656.4	774.95	516.68	668.35	658.99	178.56
HMPREF1544_08405	632.8	636.72	552.47	667.91	661.43	432.07
HMPREF1544_11556	402.62	397.69	441.21	450.32	468.62	666.35
HMPREF1544_06828	554.31	534.88	540.01	633.7	655.94	555.16
HMPREF1544_07739	215.85	170.05	238.14	617.64	593.04	654.96
HMPREF1544_02457	416.18	426.74	318.15	635.19	653.74	130.51
HMPREF1544_01619	577.69	577.36	601.45	509.46	505.58	649.95
HMPREF1544_04996	381.23	440.7	328.42	646.23	610.01	144.51
HMPREF1544_07909	543.08	538.94	568.27	552.15	536.81	646.18
HMPREF1544_00354	404.47	468.45	307.25	644.4	577.74	534.54
HMPREF1544_02531	282.87	192.89	344.01	232.51	302.5	643.19
HMPREF1544_07799	545.05	415.3	559.62	617.29	640.05	525.56
HMPREF1544_07727	553.41	539.46	590.58	608.31	639.33	628.09
HMPREF1544_11435	675.24	683.69	613.08	626.72	639.19	537.38
HMPREF1544_07732	590.51	555.58	630.4	506.27	533.63	638.35
HMPREF1544_00728	294.71	254.7	335.3	277.81	298.56	637.81
HMPREF1544_01455	507.8	567.93	431.77	633.51	593.32	407.16
HMPREF1544_06720	686.51	718.86	648.21	629.36	590.95	537.23
HMPREF1544_01382	191.62	187.12	194.5	309.09	283.78	625.87
HMPREF1544_07387	522.28	575.29	535.99	625.2	556.6	498.11
HMPREF1544_10171	486.48	441.52	557.55	309.12	315.37	625.1
HMPREF1544_05955	471.82	475.2	434.24	621.57	622.45	355.43
HMPREF1544_11884	563.26	575.99	497.54	522	542.89	616.03
HMPREF1544_08426	1361.26	1468.42	1130.58	611.9	563.93	354.41
HMPREF1544_05421	660.49	714.05	629.37	605.23	541.18	517.85
HMPREF1544_12049	452.99	536.14	406	603.29	538.68	527.22
HMPREF1544_06746	171.57	120.22	204.26	201.52	269.53	601.72
HMPREF1544_11684	530.29	563.06	507.31	601.55	526.83	425.3
HMPREF1544_08131	505.71	488.27	484.81	599.63	600.78	386.42
HMPREF1544_10986	431.85	403.81	474.55	474.3	477.4	598.79
HMPREF1544_10649	377.91	381.85	405.62	428.01	417.31	594.25
HMPREF1544_06528	201.68	211.65	170.37	502.83	480.94	593.76
HMPREF1544_04574	512.55	535.51	473.52	592.83	564.65	366.11
HMPREF1544_06802	361.16	25.86	370.83	115.4	591.31	94.17
HMPREF1544_09257	480.27	405.78	465.68	380.86	417.14	591.11
HMPREF1544_00374	534.38	530.71	498.56	590.64	561.17	530.8
HMPREF1544_03753	495.07	538.04	438.13	588.78	521.01	401.5
HMPREF1544_08472	294.76	491.49	249.09	536.78	414.71	587.56
HMPREF1544_09445	448.98	392.86	505.86	452.76	480.31	585.43
HMPREF1544_01787	305.93	326.92	257.48	584.87	576.17	127.2
HMPREF1544_09754	500.68	501.75	360.02	584.75	560.92	291.17
HMPREF1544_08586	445	343.19	442.47	475.07	584.06	267.17
HMPREF1544_07881	497.24	509.53	477.81	581.18	532.95	443.81
HMPREF1544_04012	214.8	176.51	298.34	234.23	277.92	579.75
HMPREF1544_05863	333.56	359.27	327.09	402.87	387.53	573.08
HMPREF1544_03964	502.38	634.12	484.12	365.28	341.43	571.9
HMPREF1544_05542	502.18	504.46	539.36	498.75	472.71	569.62
HMPREF1544_05450	211.39	168.59	194.28	569.36	551.2	96.91
HMPREF1544_01032	658.37	668.82	588.15	567.53	514.11	449.33
HMPREF1544_11509	496	479.21	510.18	513.1	548.37	565.84
HMPREF1544_00638	359.93	372.15	395.03	453.5	435.37	565.14
HMPREF1544_07206	539.76	536.44	591.2	483.88	459.47	564.85
HMPREF1544_06510	584.65	598.44	503.54	557.31	558	538.15
HMPREF1544_04619	371.44	356.47	354.31	557.07	527.67	549.37
HMPREF1544_10287	303.08	318.77	279.24	553.75	532.39	232.28
HMPREF1544_08851	563.32	483.37	476.34	526.55	552.46	437.29
HMPREF1544_06717	626.85	701.52	573.33	551.25	522.29	394.06
HMPREF1544_10403	259.58	236.66	305.61	270.37	263.82	550.43
HMPREF1544_08994	567.73	595.86	525.31	549.03	519.26	415.26
HMPREF1544_02814	639.53	691.74	563.09	542.89	517.93	354.48
HMPREF1544_05646	369.17	359.02	385.85	522.43	542.62	536.72
HMPREF1544_03574	63.32	69.11	58.7	506.72	542.12	309.5
HMPREF1544_04328	241.55	280.21	208.86	541.7	484.94	136.81
HMPREF1544_09820	639.5	612.82	599.01	539.84	525.49	427.54
HMPREF1544_03662	190.74	236.73	151.79	539.05	530.8	94.08
HMPREF1544_10892	257.74	233.32	272.4	273.68	264.95	538.93
HMPREF1544_00675	576.36	574.36	523.47	537.92	528.22	407.07
HMPREF1544_00896	455.69	494.73	428.48	421.38	406.59	537.04
HMPREF1544_09352	429.78	371.84	288.48	428.83	535.85	112.28
HMPREF1544_00284	395.28	250.73	442.47	334.66	441.3	531.62
HMPREF1544_04936	616.7	679.44	558.37	531.17	527.38	390.74
HMPREF1544_04497	505.82	459.05	511.91	530.65	488.43	471.21
HMPREF1544_05196	472.09	335.31	489.98	442.26	526.04	527.91
HMPREF1544_06220	431.25	520.86	319.57	514.68	472.45	527.82
HMPREF1544_08517	295.82	264.26	304.87	339.86	365.46	527.62
HMPREF1544_11829	539.61	512.33	497.38	489.09	525.5	436.43
HMPREF1544_04353	928.61	911.98	847.39	522.19	490.58	429.91
HMPREF1544_02200	122.64	120.04	137.84	192.52	178.27	522.03
HMPREF1544_09313	317.98	356.26	324.08	521.27	499.01	464.93
HMPREF1544_04273	303.3	260.62	314.35	260.42	269.3	518.77
HMPREF1544_11619	231.57	210.78	259.64	226.9	228.9	515.73
HMPREF1544_01400	486.8	481.18	500.92	461.96	414.05	512.84
HMPREF1544_01534	442.16	447.32	403.42	511.67	475.97	357.38
HMPREF1544_07561	476.45	523.38	398.65	510.11	479.55	270.43
HMPREF1544_00949	322.48	290.48	350.59	495.17	510	156.85
HMPREF1544_11180	419.53	403.52	420.53	317.05	323.41	507.81
HMPREF1544_07162	560.15	596.35	519.83	506.6	474.48	306.29
HMPREF1544_02292	342.17	324.51	354.5	451.54	450.69	504.04
HMPREF1544_08422	1041.08	1056.85	939.23	503.8	495.09	391.27
HMPREF1544_10830	453.2	451.99	416.08	502.59	458.69	431.79
HMPREF1544_03609	328.65	274.55	360.48	227.23	245.79	501.81
HMPREF1544_08172	360.2	357.08	387.7	368.37	369.99	501.09
HMPREF1544_00822	516.36	508.47	537.57	486.94	493.66	497.63
HMPREF1544_03855	203.06	212.31	217.06	402.33	396.87	490.43
HMPREF1544_01303	663.51	691.57	649.3	463.04	437.98	487.13
HMPREF1544_06259	772.76	826.21	810.44	473.28	485.62	473.1
HMPREF1544_02704	196.12	168.08	219.59	204.45	210.86	485.06
HMPREF1544_07827	377.93	383.74	362.18	484.71	483.08	283.11
HMPREF1544_04466	582.5	578.18	568.45	483.35	458.45	402.89
HMPREF1544_09087	488.16	524.43	435.91	482.72	483.17	331.94
HMPREF1544_00077	361.63	364.45	406.58	438.6	399.12	482.17
HMPREF1544_07306	807.53	858.57	766.99	482.01	453.9	431.41
HMPREF1544_11058	381.42	381.68	352.16	416.42	395.63	481.5
HMPREF1544_03618	351.11	345.57	336.39	315.44	344.98	478.59
HMPREF1544_08716	430.41	465.47	424.17	379.24	367.56	478.15
HMPREF1544_03691	430.39	458.48	380.1	476.63	446.17	361.1
HMPREF1544_03566	643.68	630.57	619.24	475.55	461.85	374.24
HMPREF1544_04020	470.91	471.71	438.57	474.42	470.75	431.64
HMPREF1544_07223	371.04	411	326.48	474.33	464.67	182
HMPREF1544_10124	226.3	233.37	238.37	439.58	473.7	339.52
HMPREF1544_02091	389.88	399.53	395.96	396.58	395.99	473.54
HMPREF1544_05515	501.91	480.48	496.26	408.89	422.71	472.58
HMPREF1544_03993	479.16	557.01	424.26	472.42	420.31	75.77
HMPREF1544_11994	510.71	319.03	509.24	391.73	469.93	273.49
HMPREF1544_00060	279.63	264.56	288.95	269.43	295.45	467.74
HMPREF1544_00631	268.23	260.36	309.22	207.2	223.97	466.83
HMPREF1544_10688	433.89	495.51	386.25	465.95	431.63	335.7
HMPREF1544_01831	456.12	491.91	449.54	465.59	456.91	271.33
HMPREF1544_03742	390.15	440.19	288.35	464.17	438.47	257.6
HMPREF1544_02820	375.48	376.75	413.55	394.26	345.31	462.51
HMPREF1544_09904	225.45	230.18	191.94	462.47	452.68	160.44
HMPREF1544_08259	562.73	595.36	501.96	460.9	461.36	333.99
HMPREF1544_05996	294.31	331.51	230.71	460.12	392.34	272.44
HMPREF1544_07057	402.34	435.39	362.32	458.34	438.29	309.86
HMPREF1544_10482	286.39	326.22	246.46	457.69	436.15	134.19
HMPREF1544_09310	307.8	345.83	272.39	455.59	434.37	117.08
HMPREF1544_11765	139.45	164.43	111.01	455.58	435.12	81.18
HMPREF1544_07420	361.5	391.25	329.8	452.18	425.57	94.16
HMPREF1544_08601	158.86	209.51	120.73	451.42	392.54	320.97
HMPREF1544_03192	219.56	199.31	247.68	204.08	206.84	451.35
HMPREF1544_10424	288.01	320.72	247.98	450.33	442.7	132.13
HMPREF1544_02110	356.59	350.01	367.88	449.15	448.28	365.34
HMPREF1544_10092	232.34	212.47	272.22	289.33	279.7	448.53
HMPREF1544_03459	464.34	459.65	406.46	448.41	437.08	260.24
HMPREF1544_09769	381.71	442.52	366.24	448.26	389.39	93.62
HMPREF1544_02248	296.08	448.75	245.95	447.4	328.14	317.72
HMPREF1544_10012	564.4	567.49	516.47	445.44	426.3	348.76
HMPREF1544_00552	267.09	254.43	288.05	292.81	296.26	444.23
HMPREF1544_09235	465.98	477.04	464.54	438.76	443.04	401.74
HMPREF1544_03754	404.1	427.96	449.5	389.63	442.67	399.12
HMPREF1544_11526	588.42	619.73	553.99	441.33	429.27	380.02
HMPREF1544_09376	156.65	160.64	157.95	342.14	322.56	440.24
HMPREF1544_02737	351.66	336.88	321.79	438.04	371.64	357.57
HMPREF1544_01520	246.27	243.76	211.28	437.27	429.73	317.3
HMPREF1544_02341	344.78	205.88	408.59	224.01	335.15	437.18
HMPREF1544_00495	396.04	439.42	356.54	432.6	436.58	240.32
HMPREF1544_06449	319.93	289.19	313.45	406.91	434.97	198.59
HMPREF1544_09863	285.61	266.32	277.79	426.77	434.4	404.05
HMPREF1544_07836	380.09	371.42	309.82	434.25	433.18	386.15
HMPREF1544_00562	410.87	437.76	430.6	434.23	412.9	346.5
HMPREF1544_09165	498.9	479.7	471.14	426.76	411.87	434.18
HMPREF1544_09617	346.5	321.97	380.78	353.64	341.77	434.18
HMPREF1544_09412	404.83	344.62	353.76	309.92	365.95	434.07
HMPREF1544_12327	378.8	378.72	370.05	267.81	275.62	433.56
HMPREF1544_08973	470.73	461.54	444.15	346.86	333.82	433.52
HMPREF1544_08448	300.55	318.4	258.35	429.17	402.28	107.45
HMPREF1544_07196	525.66	577.24	485.22	427.77	420.28	279.44
HMPREF1544_03511	343.92	353.9	345.05	425.72	426.77	392.46
HMPREF1544_06824	348.53	360.65	343.85	397.82	371.72	425.52
HMPREF1544_00169	469.58	488.71	401.76	425.05	421.72	148.39
HMPREF1544_03660	411.79	421.95	396.06	424.53	397.93	316.52
HMPREF1544_06744	724.05	671.32	887.65	226.09	225.7	424.5
HMPREF1544_00024	455.36	464.71	489.95	380.64	388.24	422.34
HMPREF1544_05101	238.95	266.76	206.99	422.23	400.51	101.56
HMPREF1544_01766	343.03	365.07	338.68	421.23	403.24	275.4
HMPREF1544_12257	344.7	336.07	321.81	406.77	419.34	110.82
HMPREF1544_00342	277.09	279.54	304.21	333.27	347.69	419.02
HMPREF1544_06185	840.77	1301.54	771.71	417.31	324.19	414.97
HMPREF1544_03542	227	189.63	247.03	244.17	233.28	413.18
HMPREF1544_02798	313.61	292.94	305.21	379.98	412.83	205.91
HMPREF1544_12326	300.35	305.48	257.41	304.13	301.8	411.91
HMPREF1544_00007	191.06	175.71	205.85	179.44	189.36	411.46
HMPREF1544_06407	298.45	185.73	293.33	251.26	410.35	155.11
HMPREF1544_11231	544.93	538.41	454.28	343.84	366.74	408.37
HMPREF1544_00044	484.02	479.53	494.01	366.76	359.6	408.19
HMPREF1544_00192	335.38	208.66	326.83	315.24	408.05	347.19
HMPREF1544_07751	366.88	379.96	358.99	407.76	343.24	323.73
HMPREF1544_00061	506.9	476.42	486.51	406.58	387	376.69
HMPREF1544_00109	376.45	381.55	365.77	403.25	405.87	126.34
HMPREF1544_06397	470.58	478.99	453.45	405.26	390.37	313.2
HMPREF1544_04664	339.17	341.68	315.74	404.18	391.45	374.21
HMPREF1544_04144	272.1	265.52	274.1	273.59	263.8	404.09
HMPREF1544_00100	72.59	87.44	91.75	286.29	253.07	399.65
HMPREF1544_09802	675.05	668.21	633.35	343.51	346.84	399.05
HMPREF1544_12037	430.49	330.55	428.55	286.55	327.59	395.15
HMPREF1544_00863	134.08	122.49	161.62	187.9	184.13	394.67
HMPREF1544_11706	341.03	359.51	283.48	343.2	319.49	394.44
HMPREF1544_04904	268.78	303.2	241.09	189.67	180.58	394.05
HMPREF1544_00768	226.03	302.31	158.01	393.51	310.46	162.01
HMPREF1544_03841	773.47	793.18	681.01	391.78	374.72	359.41
HMPREF1544_07534	247.75	241.61	252.54	204.14	204.74	389.84
HMPREF1544_07023	249.68	268.81	232.94	389.07	352.39	345.36
HMPREF1544_00856	354.21	358.11	342.47	388.98	351.14	327.97
HMPREF1544_10199	365.64	371.1	388.92	366.16	388.8	378.9
HMPREF1544_10615	408.76	418.47	412.78	367.28	333.53	388.35
HMPREF1544_08684	241.41	257.11	252.39	387.95	370.74	246.17
HMPREF1544_05235	129.77	116.82	167.93	172.15	171.75	387.72
HMPREF1544_01067	355.62	348.23	298.48	386.6	377.35	275.35
HMPREF1544_04341	332	360.1	323.37	386.54	369.4	287.31
HMPREF1544_10035	301.84	277.92	319.36	333.12	325.81	386.46
HMPREF1544_01425	586.98	575.81	583.86	128.46	130.93	384.9
HMPREF1544_09383	401.63	408.86	384.46	277.16	288.16	384.46
HMPREF1544_08107	491.57	455.45	420.71	306.81	348.81	383.58
HMPREF1544_11031	283.92	268.03	302.7	333.5	328.66	383.56
HMPREF1544_01062	334.88	317.24	350.8	339.32	315.53	382.53
HMPREF1544_02404	364.02	389.52	339.74	382.16	365.55	271.95
HMPREF1544_08302	320.38	371.74	266.29	302.44	298.19	380.89
HMPREF1544_05050	218.12	235.78	208.21	379.4	335.37	119.18
HMPREF1544_08021	505.46	488.65	456.19	374.22	379.11	299.98
HMPREF1544_02954	263.43	226.82	280.67	332.67	378.77	246.49
HMPREF1544_03334	300.13	327.4	263.98	377.96	367.39	194.39
HMPREF1544_04426	316.55	291.45	266.84	375.22	349.13	119.79
HMPREF1544_03206	290.11	276.85	303.76	347.01	352.42	373.95
HMPREF1544_10298	256.47	214.24	257.61	177.31	182.79	373.09
HMPREF1544_02067	323.73	343.58	317.9	371.5	359.42	236.98
HMPREF1544_05085	432.15	108.54	548.96	118.96	370.81	239.42
HMPREF1544_06147	347.14	344.21	412.61	232.2	227.47	369.91
HMPREF1544_00660	292.24	314.94	271.39	369.3	334.46	235.3
HMPREF1544_09344	252.36	226.28	281.75	237.88	264.15	368.56
HMPREF1544_09566	122.67	93.78	158.78	132.25	153.46	368.54
HMPREF1544_09280	289.67	294.26	272.83	368.3	324.17	287.54
HMPREF1544_11496	376.89	364.74	365.9	337.24	314.35	366.16
HMPREF1544_05774	356.37	353.39	368.93	260.55	254.37	365.94
HMPREF1544_06336	499.99	292.75	526.2	229.21	306.89	364.66
HMPREF1544_04325	155.69	171.15	135.81	364.5	336.68	71.9
HMPREF1544_06089	450.51	464.88	387.64	363.77	340.75	266.47
HMPREF1544_12034	268.37	278.36	252.86	363.44	331.87	314.47
HMPREF1544_06365	211.72	195.98	233.56	190.84	185.02	362.78
HMPREF1544_10034	294.22	251.07	312.63	255.89	329.34	362.71
HMPREF1544_08416	278.17	484.29	226.76	362.31	279.23	247.55
HMPREF1544_08521	149.76	154.12	144.32	361.77	317	134.97
HMPREF1544_09579	399.57	423.42	375.98	361.25	338.4	282.19
HMPREF1544_05237	150.15	145.17	179.39	154.35	162.41	360.27
HMPREF1544_02922	90.22	94.52	94.17	168.66	162.55	359.22
HMPREF1544_04110	682.63	746.58	608.4	358.57	313.59	119.35
HMPREF1544_03296	269.33	417.08	229.78	357.93	271.33	264.9
HMPREF1544_11332	430.87	441.4	378.6	357.74	340.77	192.34
HMPREF1544_02181	238.2	263.07	202.52	340.14	356.35	130.3
HMPREF1544_09205	387.23	380.63	408.83	338.05	356.31	265.71
HMPREF1544_12200	154.27	172.41	154.02	356.03	323.72	301.64
HMPREF1544_09619	371.16	443.69	312.59	355.16	321.64	95.27
HMPREF1544_05112	440.04	462.85	426.29	355.09	337.61	308.99
HMPREF1544_02526	186.44	221.6	157.12	354.9	317.33	80.13
HMPREF1544_03221	174.09	90.93	172.06	224.83	353.38	144.79
HMPREF1544_04792	242.29	236.02	228.36	350.98	353.1	94.69
HMPREF1544_01450	248.53	99.39	191.4	233.92	352.96	67.87
HMPREF1544_03012	288.15	308.96	253.75	228.75	226.61	352.58
HMPREF1544_08955	362.73	375.56	352.09	327.64	352.55	252.41
HMPREF1544_10780	318.22	315.03	338.06	352.34	339.77	348.59
HMPREF1544_03541	107.62	101.13	131.74	142.54	155.15	350.01
HMPREF1544_02811	230.23	255.93	209.02	349.94	324.71	105.66
HMPREF1544_00066	288.29	39.49	337.36	76.41	349	75.36
HMPREF1544_10231	185.72	207.64	198.43	348.72	329.54	180.12
HMPREF1544_01404	258.61	269.86	207.89	348.28	283.44	131.57
HMPREF1544_00047	132.69	265.34	89.97	347.77	205.94	74.9
HMPREF1544_11166	265.71	247.94	280.45	346.57	340.28	285.57
HMPREF1544_09223	294.38	285.26	322.15	305.63	298.51	346.25
HMPREF1544_01996	156.37	168.42	140.9	345.99	339.41	89.33
HMPREF1544_09075	750.59	807.96	671.46	345.6	321.42	245.76
HMPREF1544_06060	294.81	321.12	262.84	345.04	343.03	207.57
HMPREF1544_09271	370.04	378.72	366.58	306.63	287.65	343.91
HMPREF1544_09891	238.44	264.35	223.44	343.5	308.68	220.09
HMPREF1544_11636	262.36	289.55	235.53	343.46	311.42	213.74
HMPREF1544_08437	288.29	267.13	310.29	269.62	271.79	342.7
HMPREF1544_08887	324.76	249.92	274	300.87	341.77	296.8
HMPREF1544_02009	361.04	383.77	347.75	336.77	340.64	241.81
HMPREF1544_08905	324.07	340.33	329.78	337.87	339.86	304.41
HMPREF1544_11683	309.69	320.61	306.11	337.76	339.78	270.93
HMPREF1544_04891	214.35	183.4	231.07	193.08	210.47	339.68
HMPREF1544_02293	466.78	456.17	413.99	326.25	338.95	276.14
HMPREF1544_01842	294.46	272.02	325.09	205.29	224.57	338.82
HMPREF1544_07769	189.92	182.74	171.53	321.49	338.64	93.79
HMPREF1544_03786	257.81	262.35	253.39	273.67	257.76	336.72
HMPREF1544_01864	448.37	460.67	419.32	334.53	336.54	297.16
HMPREF1544_01138	388.09	384.5	382.15	336.13	328.61	248.92
HMPREF1544_04306	300.56	304.02	270.03	335.44	330.61	212.47
HMPREF1544_04878	230.61	228.28	235.25	161.18	166.39	334.98
HMPREF1544_07706	259.07	261.71	214.11	334.78	328.43	105.75
HMPREF1544_12039	453.26	474.56	432.76	334.25	309.5	258.79
HMPREF1544_00671	88.98	96.13	81.47	332.68	325.49	222.92
HMPREF1544_07647	113.62	93.4	152.99	144.4	155.46	332.26
HMPREF1544_11903	119.4	127.28	115.95	188.26	174.06	332.22
HMPREF1544_01900	261.02	240.88	260.14	332.08	323.42	316.16
HMPREF1544_03719	136.1	123.72	158.85	145.39	151.94	331.85
HMPREF1544_01660	371.06	274.79	387.92	267.38	331.77	274.99
HMPREF1544_10409	176.01	163.86	194.65	294.86	312.56	331.7
HMPREF1544_02206	503.26	501.59	485.7	259.57	277.17	331.41
HMPREF1544_00211	230.25	235.32	215.05	331.33	303.98	166.97
HMPREF1544_04397	268.34	278.58	265.26	330.96	314.26	216.84
HMPREF1544_04172	251.2	258.06	231.2	329.6	304.3	273.65
HMPREF1544_12191	316.23	464.54	262.98	328.79	268.98	319.07
HMPREF1544_04210	442.16	460.92	428.24	328.7	318.85	285.46
HMPREF1544_09704	184.05	196.88	164.21	328.6	298.12	185.9
HMPREF1544_06537	171.47	165.34	161.63	315.52	328.13	235.53
HMPREF1544_08470	395.61	395.3	371.32	317.61	327.76	265.42
HMPREF1544_02864	295.71	326.15	301.3	327.34	297.85	280.37
HMPREF1544_04822	337.68	350.28	325.78	321.31	304.21	327.32
HMPREF1544_02893	224.23	233.16	217.28	327.3	308.87	305.79
HMPREF1544_00040	167.88	169.74	152.61	327.08	295.25	280.98
HMPREF1544_06337	130.34	141	144.63	158.12	152.9	324.14
HMPREF1544_00716	240.93	223.41	249.29	225.73	240.57	323.89
HMPREF1544_00655	211.84	266.71	163.71	322.58	272.67	219.1
HMPREF1544_06847	142.4	187.87	116.16	320.99	263.32	147.47
HMPREF1544_08494	252.44	254.41	240.99	320.88	301.65	195.57
HMPREF1544_03107	225.61	225.26	234.42	320.65	288.58	276.15
HMPREF1544_10130	207.51	224.85	218.72	312.56	287.35	320.62
HMPREF1544_05689	293.54	283.84	260.84	306.37	320.02	259.98
HMPREF1544_00043	182.4	162.91	186.67	160.27	172.94	318.67
HMPREF1544_09999	312.69	317.74	304.73	318.53	286.49	252.99
HMPREF1544_05627	283.7	270.3	265.92	299.26	316.15	294.52
HMPREF1544_04831	287.36	287.7	290.23	310.11	315.92	234.94
HMPREF1544_02510	70.76	74.43	64.27	315.59	307.29	198.76
HMPREF1544_10796	417.78	410.03	378.09	315.58	313.23	310.37
HMPREF1544_07518	117.67	121.78	125.98	235.72	231.22	315.45
HMPREF1544_08845	320.17	313.69	324.63	314.76	315.09	315.04
HMPREF1544_06359	228.67	244.93	210.85	307.41	314.97	224.84
HMPREF1544_02958	216.78	133.53	213.94	217.35	314.26	171.15
HMPREF1544_01030	247.53	270.92	232.5	313.08	295.78	154.57
HMPREF1544_10464	289.79	315.81	254.25	306.88	313.06	203.31
HMPREF1544_04465	342.75	341.44	306.6	312.87	301.05	277.78
HMPREF1544_10906	388.32	337.69	438.76	221	243.02	312.86
HMPREF1544_06984	261.98	259.85	286.81	276.31	257.25	312.8
HMPREF1544_08611	251.45	245.01	276.64	260.99	255.15	312.72
HMPREF1544_10200	234.68	64.05	210.57	164.13	312.61	213.69
HMPREF1544_05128	383.12	383.27	365.13	275.39	280.05	312.08
HMPREF1544_09251	393.98	405.7	376.77	306.5	311.88	312.01
HMPREF1544_03035	244.62	263.56	219.8	311.99	288.23	169.04
HMPREF1544_02596	152.85	126.6	165.5	189.83	200.69	311.41
HMPREF1544_09394	245.97	258.88	234.63	183.27	173.38	311.13
HMPREF1544_05823	338.47	416.82	306.68	311.11	296.86	167.32
HMPREF1544_03601	220.28	249.15	210.23	310.59	283	90.27
HMPREF1544_05690	223.94	207.1	240.65	191.92	200.68	310.49
HMPREF1544_04602	262.84	300.26	222.98	310	279.31	105.93
HMPREF1544_05062	228.14	233.15	207.08	304.05	309.1	179.55
HMPREF1544_07631	216.03	244.46	200.01	195.22	187.45	308.31
HMPREF1544_06676	157.78	142.71	171.49	252.94	282.33	307.54
HMPREF1544_02931	619.85	609.93	526.68	307.28	300.09	292.65
HMPREF1544_00930	484.6	511.31	433.46	307.03	299.72	304.02
HMPREF1544_10024	237.99	5.05	259.38	31.29	306.31	75.58
HMPREF1544_01114	349.67	395.03	311.12	305.84	281.65	212.86
HMPREF1544_06660	90.34	64.02	90.89	129.44	139.61	305.16
HMPREF1544_08380	283.66	280.31	251.39	304.65	276.44	247.37
HMPREF1544_10543	275.6	286.16	248.41	303.97	279.15	191.3
HMPREF1544_05563	299.3	294.97	312.62	227.57	239.82	303.96
HMPREF1544_02068	266.26	259.37	253.09	303.62	277.16	204.87
HMPREF1544_01853	310.83	334.31	316.29	225.08	208.44	303.52
HMPREF1544_08796	92.98	110.51	104.26	192	175.96	302.87
HMPREF1544_01889	284.47	396	239.11	302.22	261.63	208.33
HMPREF1544_10765	202.07	193.59	202.77	299.65	301.94	288.95
HMPREF1544_01843	366.11	379.55	325.33	299.76	271.55	241.36
HMPREF1544_05816	247.96	260.13	238.57	292.92	299.63	167.21
HMPREF1544_11870	422.62	369.75	402.45	255.52	258.44	299.58
HMPREF1544_01151	145.22	139.56	136.23	290.28	280.61	299.54
HMPREF1544_02093	153.25	142.61	168.2	161.33	161.47	299.02
HMPREF1544_11838	261.12	264.8	242.49	298.74	280.03	202.04
HMPREF1544_04975	135.81	135.51	130.49	298.06	273.04	109.14
HMPREF1544_05614	264.38	314.73	243.73	261.07	246.78	297.32
HMPREF1544_02252	77.43	72.29	82	138.8	126.45	296.3
HMPREF1544_09536	104.83	128.51	88.39	295.46	272.08	63.89
HMPREF1544_01342	245.23	231.36	253.17	238.46	209.14	295.45
HMPREF1544_00355	225.52	177.88	193.01	257.7	295.36	184.02
HMPREF1544_05540	236.45	143.65	235.88	229.27	294.43	277.56
HMPREF1544_07844	115.86	98.5	133.82	123.46	131.15	294.41
HMPREF1544_02546	383.32	390.61	271.03	294.12	283.78	98.24
HMPREF1544_00537	461.24	462.11	443.72	293.97	289.15	262.25
HMPREF1544_02957	247.32	203.98	270.5	251.72	268.97	293.48
HMPREF1544_00937	255.25	278.18	216.56	293.14	268.38	65.79
HMPREF1544_04814	182.8	193.98	187.19	292.41	292.48	158.73
HMPREF1544_11501	137.35	159.49	96.23	291.67	262.34	80.49
HMPREF1544_02440	302.27	349.14	291	291.55	274.42	215.91
HMPREF1544_07185	243.57	240.91	234.44	265.93	242.72	291.07
HMPREF1544_08079	310.43	265.85	340.3	274.88	290.67	251.73
HMPREF1544_00663	345.93	351.66	338.98	289.37	268.39	225.29
HMPREF1544_09261	303.95	284.86	270.13	285.06	288.47	158.34
HMPREF1544_07243	100.47	99.96	132.1	124.65	123.55	288.34
HMPREF1544_05534	290.78	285.66	250.43	287.49	286.36	213.53
HMPREF1544_04206	280.21	284.68	272.7	287.12	274.14	263.76
HMPREF1544_06873	259.74	292.58	267.04	286.99	264.33	229.43
HMPREF1544_01881	284.45	265.35	286.2	178.38	187.71	286.29
HMPREF1544_06101	253.58	252.09	264.51	157.29	165.9	285.21
HMPREF1544_06006	394.43	417.65	331.8	285.19	262.68	114.03
HMPREF1544_07843	254.81	272.82	238.72	284.93	266.09	182.53
HMPREF1544_11479	136.87	71.51	187.37	104.76	139.48	284.93
HMPREF1544_05379	183.33	163.38	195.4	141.41	159.05	284.63
HMPREF1544_05121	432.51	510.9	407.42	261.47	242.16	284.17
HMPREF1544_06468	229.47	226.05	216.92	238.62	227.9	284.08
HMPREF1544_05829	161.51	140.86	169.69	190.36	179.59	283.44
HMPREF1544_07574	166.32	146.85	176.87	158.77	178.16	283.02
HMPREF1544_09798	248.36	220.86	248.25	252.71	251.56	282.88
HMPREF1544_00955	259.83	294.63	236.76	282.7	280.42	154.46
HMPREF1544_10993	202.74	194.81	201.51	271.15	277.92	282.57
HMPREF1544_10891	184.8	197.88	193.18	200.42	201.99	282.2
HMPREF1544_11313	380.53	374.77	306.22	278.73	282.18	237.64
HMPREF1544_11837	268.57	243.9	249.4	280.16	282.06	280.63
HMPREF1544_09367	265.79	265.67	257.26	281.93	255.55	161.07
HMPREF1544_04571	222.73	235.63	201.78	281.05	280.14	206.17
HMPREF1544_07741	243.68	266.77	208.75	273.49	280.78	60.3
HMPREF1544_05183	210.01	232.16	210.29	279.98	276.77	275.54
HMPREF1544_11279	232.17	186.13	263.3	119.48	278.99	63.35
HMPREF1544_05223	167.46	184.93	175.81	197.81	200.58	278.78
HMPREF1544_06761	201.3	199.44	223.48	207.33	197.46	278.75
HMPREF1544_04187	174.38	182.83	181.4	198.4	174.67	278.62
HMPREF1544_10308	247.11	237.2	233.93	224.75	222.47	278.16
HMPREF1544_09695	299.19	294.12	277.17	277.93	243.93	221.6
HMPREF1544_01827	198.93	201.42	201.16	242.9	235.22	277.85
HMPREF1544_01993	116.81	111.49	119.46	131.96	121.45	277.22
HMPREF1544_11307	252.18	284.3	226.67	276.82	272.7	154.47
HMPREF1544_05246	357.4	363.4	342.87	276.78	255.52	228.52
HMPREF1544_08557	226.72	240.43	242.34	276.76	242.97	145.98
HMPREF1544_06842	255.02	245.47	252.74	271.85	276.3	222.9
HMPREF1544_02623	210.11	239.8	192.36	276.23	258.68	114.19
HMPREF1544_08147	269.32	285.8	254.32	276.21	253.47	137.5
HMPREF1544_05231	202.83	192.98	187.53	271.68	275.76	195.86
HMPREF1544_04512	250.75	257.05	222.82	275.68	249.49	205.46
HMPREF1544_00377	209.38	212.69	214.26	203.9	187.05	274.84
HMPREF1544_10648	175.91	168.04	191.34	213.98	194.07	274.57
HMPREF1544_05724	252.69	191.78	277.63	215.8	274.31	268.69
HMPREF1544_05928	220.26	266.47	190.43	273.94	253.32	140.78
HMPREF1544_02135	237.38	227.22	211.54	273.94	273.7	219.52
HMPREF1544_05138	191.43	124.48	178.48	153.03	144.46	273.64
HMPREF1544_08087	349.3	329.24	317.11	273.28	264.78	241.58
HMPREF1544_02339	156.7	121.04	169.67	131.23	135.94	273.14
HMPREF1544_02999	173.6	147.85	200.22	167.71	193.67	273.12
HMPREF1544_05546	184.82	167.11	180.76	245.14	272.76	113.29
HMPREF1544_05145	265.72	300.73	259.29	272.41	249.49	182.06
HMPREF1544_00447	703.01	727.41	610.31	189.59	189.58	272.1
HMPREF1544_00494	208.4	182.96	211.44	152.48	159.01	271.49
HMPREF1544_10245	323.96	341.82	320.7	271.26	254.25	246.43
HMPREF1544_05272	48.13	48.89	58.86	96.78	113.23	271.22
HMPREF1544_02686	219.09	233.81	217.07	229.82	231.47	270.8
HMPREF1544_04861	223.46	219.29	227.28	251.52	270.31	250.59
HMPREF1544_06495	222.46	217.28	216.85	267.57	270.26	155.02
HMPREF1544_08488	281.34	276.14	245.41	269.91	264.13	132.93
HMPREF1544_11561	272.19	269.27	236.97	269.76	238.25	188.87
HMPREF1544_08312	220.15	203.4	203.58	269.66	267.64	173.09
HMPREF1544_03919	370.34	365.97	336.34	257.78	269.03	234.31
HMPREF1544_06865	554.25	638.01	488.39	268.85	264.49	169.12
HMPREF1544_08908	270.61	278.08	273.77	246.28	226.22	268.59
HMPREF1544_04343	222.08	222.43	195.14	268.43	256.58	210.89
HMPREF1544_05483	281.19	272.88	260.74	267.89	254.47	234.46
HMPREF1544_08650	264.07	278.44	223.41	267.67	257.02	87.88
HMPREF1544_06073	175.3	167.3	175.58	203.82	198.07	267.48
HMPREF1544_09910	185.12	178.78	199.8	187.01	195.05	267.45
HMPREF1544_04083	70.5	52.16	91.82	99.6	115.57	266.53
HMPREF1544_10717	264.2	258.63	279.43	246.07	232.02	266.5
HMPREF1544_00310	381.63	380.62	335.02	199.05	195.55	266.26
HMPREF1544_01945	206.56	129.14	209.53	180.22	265.19	103.44
HMPREF1544_03422	160.62	147.64	188.97	147.04	145.12	265.14
HMPREF1544_06866	173.47	132.62	140.53	200.36	264.81	38.18
HMPREF1544_02262	181.54	196.3	175.59	254.14	264.78	56.01
HMPREF1544_00633	194.9	185.54	181.63	264.1	248.27	242.37
HMPREF1544_07480	260.64	249.05	251.21	263.88	262.36	217.93
HMPREF1544_01347	162.68	154.83	173.36	142.07	152.57	263.39
HMPREF1544_05007	161.11	150.84	197.81	239.79	236.04	262.83
HMPREF1544_10094	199.33	99.82	176.88	136.96	262.13	156.67
HMPREF1544_11369	156.67	171.69	153.21	261.67	237.17	133.71
HMPREF1544_05904	105.37	99.54	100.77	112.79	115.54	261.65
HMPREF1544_11186	270.17	257.53	246.17	255.41	260.9	184.28
HMPREF1544_12186	515.83	564.88	473.92	260.13	247.9	205.05
HMPREF1544_07411	103.16	98.05	113.33	137.8	156.23	259.6
HMPREF1544_00200	238.01	115.81	216.34	141.27	259.46	181.16
HMPREF1544_00101	157.04	156.28	137.23	259.22	245.62	193.24
HMPREF1544_08525	178.61	207.69	164.86	258.36	238.05	235.46
HMPREF1544_04407	742.75	775.79	753.26	257.79	258.26	142.06
HMPREF1544_08231	124.84	144.53	104.36	258.17	257.52	88.58
HMPREF1544_03197	223.04	179.65	263.47	206.56	257.96	138.15
HMPREF1544_08048	233.01	203.09	229.65	228.36	257.91	239.61
HMPREF1544_02754	162.76	168.99	175.38	208.75	205.67	257.9
HMPREF1544_05425	199.93	162.78	205.71	208.65	257.69	80.71
HMPREF1544_09614	253.5	273.01	221.07	248.91	257.56	204.18
HMPREF1544_11641	253.92	265.1	250.42	257.53	248.64	135.55
HMPREF1544_10321	73.16	86.1	62.46	257.2	238.77	48.29
HMPREF1544_00139	127.04	141.41	121.28	257.15	207.76	44.7
HMPREF1544_00216	384.62	398.53	358.13	256.98	249.72	224.33
HMPREF1544_02638	169.25	160.17	156.31	244.6	256.43	164.31
HMPREF1544_06197	382.29	364.83	370.16	168.15	165.39	255.82
HMPREF1544_11359	193.92	201.35	215.05	243.24	255.58	208.93
HMPREF1544_08480	286.69	292.74	280.11	255.42	252.57	228.74
HMPREF1544_08707	226.15	229.08	198.14	255.21	254.63	150.16
HMPREF1544_00568	154.94	141.77	167.17	92.75	107.81	254.99
HMPREF1544_03984	297.29	276.82	276.97	240.87	239.96	254.8
HMPREF1544_04536	304.96	324.3	285.99	254.42	250.07	150.53
HMPREF1544_10001	246.71	245.63	242.47	236.91	254.23	249.33
HMPREF1544_06813	176.74	192.19	162.25	253.88	244.54	151.11
HMPREF1544_06204	246.12	270.62	231.4	253.83	239.56	190.52
HMPREF1544_01950	186.69	205.85	155.91	253.81	232.75	100.66
HMPREF1544_06659	290.77	301.74	251.07	253.32	234.35	97.08
HMPREF1544_00467	194.96	193.69	189.81	252.71	247.65	211.68
HMPREF1544_08614	121.56	81.52	140.82	75.72	88.72	252.21
HMPREF1544_04759	224.27	226.66	198.69	126.14	118.36	252.13
HMPREF1544_00754	153.81	210.15	182.65	133.82	126.15	252.04
HMPREF1544_06130	160.57	155.52	165.45	161.43	150.38	251.79
HMPREF1544_02129	349	349.93	312.86	243.09	251.66	216.42
HMPREF1544_10883	194.17	170.67	181.84	250.92	235.68	235.05
HMPREF1544_01887	115.23	47.82	110.68	98.73	106.12	250.74
HMPREF1544_03633	42.42	47.64	39	249.96	220.9	56.77
HMPREF1544_09916	279.45	293.97	270.43	247.1	248.61	230.83
HMPREF1544_09824	67.33	67.9	89.63	98.14	99.03	247.95
HMPREF1544_02895	254.83	264.25	232.42	247.35	245.73	157.56
HMPREF1544_06772	399.75	399.9	388.54	172.14	181.88	247
HMPREF1544_11318	294.6	218.66	258.13	208.49	246.48	203.51
HMPREF1544_11717	145.06	147.92	131.77	239.39	246.46	52.72
HMPREF1544_08025	172.27	169.62	158.95	241.73	245.85	218.25
HMPREF1544_09909	343.31	116.98	390.66	108.3	245.57	210.78
HMPREF1544_11107	209.34	150.99	202.9	172.17	245.08	146.91
HMPREF1544_09204	160.6	158.69	150.17	230.71	244.72	213.68
HMPREF1544_06969	317.52	313.13	291.72	244.52	231.06	214.95
HMPREF1544_05163	183.81	106.93	217.23	147.9	244.16	115.58
HMPREF1544_01528	328.17	339.38	307.6	244	241.15	156.28
HMPREF1544_10622	140.12	148.3	115.27	243.98	223.77	57.65
HMPREF1544_05299	109.88	133.4	102.91	243.85	230.65	43.56
HMPREF1544_07920	295.73	317.42	274.52	243.8	238.22	194.21
HMPREF1544_10164	149.76	123.94	176.44	180.78	243.54	46.62
HMPREF1544_09822	246.47	286.32	204.39	242.85	220.67	130.99
HMPREF1544_00484	188.94	186.35	181.53	232.06	242.77	104.43
HMPREF1544_03039	269.34	286.29	251.17	242.71	217.47	167.27
HMPREF1544_10368	293.41	296.35	284.56	242.6	232.42	222
HMPREF1544_08588	214.5	216.72	192.08	229.71	242.45	182.03
HMPREF1544_09708	313.91	312.56	282	242.32	238.13	205.13
HMPREF1544_00967	246.83	248.15	219.76	242.32	216	184.75
HMPREF1544_02867	223.11	211.69	203.98	241.3	235.77	185.91
HMPREF1544_09937	176.02	187.75	168.27	241.28	240.1	201.88
HMPREF1544_00573	77.31	52.36	89.06	106.63	117.65	241.24
HMPREF1544_01095	89.8	58.37	100.79	87.05	89.58	240.88
HMPREF1544_10082	70.17	88.42	90.37	118.17	112.48	240.84
HMPREF1544_12026	237.73	162.9	273.98	194.81	240.81	133.6
HMPREF1544_07308	168.1	152.18	163.89	222.45	210.33	240.51
HMPREF1544_08389	155.18	169.97	168.1	239.51	218.17	210.62
HMPREF1544_00348	235.11	211.56	239.12	109.59	127.17	239.26
HMPREF1544_11892	141.13	120.95	139.96	227.1	239.06	203.32
HMPREF1544_07097	401.79	471.68	348.25	238.8	213.05	177.07
HMPREF1544_10463	369.75	422.01	336.28	238.69	223	179.21
HMPREF1544_11061	240.56	217.13	225.23	237.65	216.76	181.96
HMPREF1544_03958	220.6	93.54	259.86	72.09	102.26	237.16
HMPREF1544_09324	342.32	359.99	304.19	236.39	230.86	201.04
HMPREF1544_11112	176.96	201.14	146.54	236.25	215.88	80.13
HMPREF1544_03484	94.43	98.22	75.52	235.73	215.87	47.02
HMPREF1544_04994	154.62	158.86	138.93	235.6	216.85	160.16
HMPREF1544_05203	176.29	0	84.97	0	235.58	0.2
HMPREF1544_11565	181.29	195.82	208.16	235.55	228.37	223.94
HMPREF1544_03517	467.83	493.07	423.01	230.16	235.36	233.96
HMPREF1544_02770	207.34	217.43	170.87	235.29	215.9	200.74
HMPREF1544_11560	70.24	68.82	73.35	105.63	107.21	234.92
HMPREF1544_04719	219.21	218.35	207.03	234.87	218.74	189.98
HMPREF1544_10967	204.95	217.86	182.5	234.36	220.34	87.09
HMPREF1544_05358	325.92	338.91	298.47	233.19	220.92	212.46
HMPREF1544_01438	146.58	25.9	175.04	76.22	232.81	53.95
HMPREF1544_07705	244.84	247.51	233.58	161.79	165.4	232.74
HMPREF1544_00870	154.3	173.54	142.15	232.72	227.77	194.56
HMPREF1544_06261	93.27	74.82	107.79	100.6	101.48	232.64
HMPREF1544_01820	172.93	172.93	174.36	210.9	232.39	227.22
HMPREF1544_03947	237.91	235.96	219.31	223.07	228.5	232.16
HMPREF1544_05516	267.71	265.28	240.62	232.04	223.01	188.1
HMPREF1544_10201	205.66	175.35	197.6	201.59	232.03	66.86
HMPREF1544_02579	19.7	20.13	19.35	153	143.08	231.94
HMPREF1544_07279	131.87	146.74	118.52	231.9	203.73	43.49
HMPREF1544_03069	242.58	255.36	235.3	224.81	231.54	141.68
HMPREF1544_07552	211.51	210.15	219.35	157.94	162.07	231.26
HMPREF1544_11023	106.74	115.85	112.84	118.1	105.07	231.05
HMPREF1544_08490	197.99	192.94	185.43	230.74	203.43	203.03
HMPREF1544_06923	206.19	218.47	203.4	230.58	208.13	168.39
HMPREF1544_02101	288.43	278.19	259.17	205.42	230.43	136.05
HMPREF1544_09562	213.25	226.76	185.72	217.72	230.12	99.21
HMPREF1544_02731	147.73	172.74	133.71	229.51	206.88	146.54
HMPREF1544_09952	112.95	115.51	100.5	213.94	229.41	54.66
HMPREF1544_00426	214.11	220.51	225.36	214.95	209.86	228.97
HMPREF1544_10553	441.88	179.5	432.03	94.65	193.95	227.94
HMPREF1544_04934	149.58	133.76	154.76	141.99	147.88	227.1
HMPREF1544_02348	56.31	60.72	65.06	105.53	93.47	226.37
HMPREF1544_07912	177.48	197.7	178.07	226.17	221.77	175.95
HMPREF1544_00749	168.18	189.16	158.33	225.95	217.46	170.56
HMPREF1544_09033	180.11	172.31	170.84	224.85	216.85	195.77
HMPREF1544_03329	251.82	234.39	225.39	220.14	224.52	85.26
HMPREF1544_08815	298.12	307.38	238.62	223.64	194.85	146.4
HMPREF1544_03623	177.04	218.7	162.84	223.49	223.4	55.58
HMPREF1544_09256	137.67	141.34	151.47	161.73	159.15	222.57
HMPREF1544_08478	239.05	247.19	234.48	221.75	201.87	163.63
HMPREF1544_07450	205.78	184.89	195.92	208.82	221.49	186.12
HMPREF1544_03371	158.3	135.67	167.28	195.05	186.97	221.35
HMPREF1544_06597	148.35	154.88	143.83	220.87	215.79	118.86
HMPREF1544_05753	219.51	227.49	202.67	220.42	217.88	187.43
HMPREF1544_01768	206.03	237.63	211.3	213.7	220.4	159.59
HMPREF1544_10184	162.08	162.43	167.75	208.49	220.36	183.97
HMPREF1544_06349	297.27	288.87	272.15	220.01	201.08	136.42
HMPREF1544_01075	179.56	180.24	184.49	137.55	142.08	219.86
HMPREF1544_11285	178.29	172.3	157.55	219.36	210.94	152.08
HMPREF1544_01128	141.99	156.28	137.84	218.68	214.18	157.55
HMPREF1544_06106	217.78	219.63	179.61	218.66	203.69	101.51
HMPREF1544_09323	322.36	343	278.43	218.52	205.04	180.79
HMPREF1544_09924	183.26	197.7	170.59	218.43	204.52	146.07
HMPREF1544_09938	190.33	187.01	200.28	160.66	159.06	218.24
HMPREF1544_06534	211.73	205.61	197.86	205.75	218.13	211.83
HMPREF1544_02891	75.57	59.26	99.47	81.9	105.58	218.01
HMPREF1544_07240	195	201.15	187.96	215.66	217.04	140.91
HMPREF1544_11763	160.39	170.32	149.59	216.83	209.79	124.75
HMPREF1544_01769	271.58	168.89	258.66	172.47	216.81	124.23
HMPREF1544_02159	118.56	123.85	129.21	137.37	134.28	216.78
HMPREF1544_06288	232.07	235.55	221.65	195.88	189.45	215.95
HMPREF1544_08526	232.01	251.83	222.6	215.77	211.25	175.22
HMPREF1544_02677	66.7	62.35	75.76	92.29	89.64	214.34
HMPREF1544_03562	57.4	45.79	77.58	84.12	85.65	213.99
HMPREF1544_08993	347.22	348.83	314.13	201.14	189.65	213.93
HMPREF1544_04351	309.93	283.37	322.63	194.16	213.85	152.18
HMPREF1544_09333	89	93.7	87.99	213.04	164.39	46.2
HMPREF1544_09188	209.23	218.3	196.81	212.96	204.62	161.82
HMPREF1544_07731	206.95	204.97	207.54	201.35	195.01	212.51
HMPREF1544_12148	166.11	175.06	148.48	212.41	200.71	123.87
HMPREF1544_12003	175.85	138.65	176.72	137.48	172.03	212.25
HMPREF1544_06728	180.75	186.96	163.99	212.2	206.46	183.04
HMPREF1544_08682	249.56	258.43	251.15	212.07	196.36	202.05
HMPREF1544_04914	175.21	174.91	166.32	197.62	199.85	211.79
HMPREF1544_01936	222.4	224.86	211.14	211.67	181.98	190.45
HMPREF1544_05981	244.45	258.44	236.78	211.08	210.99	177.8
HMPREF1544_03987	115.08	113.71	110.3	142.35	133.66	211.07
HMPREF1544_09065	121.72	116.42	123.51	210.72	195.48	206.51
HMPREF1544_08090	162.86	168.87	156.32	180.78	177.6	210.69
HMPREF1544_07432	187.47	204.16	165.87	210.68	191.43	82.42
HMPREF1544_00281	144.84	166.09	142.86	161.39	164.81	210.48
HMPREF1544_10432	96.32	112.43	79.41	210.38	193.57	105.06
HMPREF1544_05119	122.57	118.86	131.25	102.78	105.43	210.13
HMPREF1544_12275	208.77	217.3	199.88	196.89	193.74	210.04
HMPREF1544_00592	180.08	177.71	173.82	193.59	209.98	92.98
HMPREF1544_06747	205.97	201.85	206.14	201.33	209.96	131.84
HMPREF1544_04653	189.12	173.82	169.56	181.77	209.79	93.57
HMPREF1544_01353	120.32	124.54	108.62	209.72	209.51	190.47
HMPREF1544_00059	281.22	280.9	279.24	209.57	200.51	171.79
HMPREF1544_08270	172.88	185.39	152.82	209.15	203.69	143.92
HMPREF1544_11528	304.42	342.95	265.91	208.98	194.21	161.27
HMPREF1544_08116	150.71	155.2	123.84	208.98	199.12	80.97
HMPREF1544_09469	210.1	218.57	216.67	197.93	187.72	208.65
HMPREF1544_07523	183.49	179.91	164.59	199.89	208.23	144.15
HMPREF1544_11135	128.22	118.73	135.61	148.59	153.35	207.94
HMPREF1544_01467	180.36	175.28	168.45	176.67	175.2	207.89
HMPREF1544_04129	98.36	153	71.2	207.7	163.83	45.53
HMPREF1544_12040	160.8	138.08	135.76	177.92	207.32	68.39
HMPREF1544_10681	292	287.18	265.31	195.4	206.8	177
HMPREF1544_11192	204.1	197.17	183.27	192.88	181.2	206.75
HMPREF1544_00724	185.63	168.99	171.57	167.41	172.77	206.69
HMPREF1544_00477	82.02	97.93	62.97	206.56	181.96	201.71
HMPREF1544_02718	198.41	218.67	189.73	187.03	168.44	206.53
HMPREF1544_00014	156.91	135.86	162.22	179.69	206.17	204.59
HMPREF1544_06988	178.52	198.15	159.24	206.14	191.34	142.04
HMPREF1544_09851	238.41	229.62	237.01	192.94	206	205.23
HMPREF1544_00023	77.33	70.87	79.53	127.11	115.82	205.97
HMPREF1544_04840	183.99	203.24	171.64	204.15	205.53	162.94
HMPREF1544_11218	64.31	62.63	63.31	109.02	110.82	205.45
HMPREF1544_03765	52.86	38.93	63.11	168.42	190.16	205.3
HMPREF1544_10042	78.23	71.59	85.4	180.06	184.45	205.16
HMPREF1544_04043	95.11	79.97	106.66	100.73	99.02	205.14
HMPREF1544_00351	140.85	158.02	140.32	205.09	200.44	172.03
HMPREF1544_04051	172.95	183.82	180.97	205.08	181.46	179.23
HMPREF1544_05222	199.25	200.14	196.2	187.74	197.56	204.77
HMPREF1544_05986	130.99	130.87	149.63	121.6	113.46	204.72
HMPREF1544_09858	170.08	174.99	165.49	204.65	184.54	189.79
HMPREF1544_03261	235.29	239.75	216.71	204.63	186.83	92.37
HMPREF1544_09714	198.81	211.15	193.62	204.62	177.57	184.7
HMPREF1544_12122	148.79	147.95	159.31	196.14	204.62	186.68
HMPREF1544_02513	173.15	173.62	174.28	204.6	200.48	173.33
HMPREF1544_11583	240.6	250.95	218.19	204.44	198.34	163.99
HMPREF1544_05953	252.85	273.71	232.32	204.08	197.92	158.53
HMPREF1544_02097	222.2	222.33	204.98	198.08	184.91	204
HMPREF1544_10420	174.9	174.32	178.26	200.36	203.15	198.08
HMPREF1544_06063	36.06	34.05	36.1	92.39	89.08	203.15
HMPREF1544_03108	116.47	115.6	112.75	203.01	174.61	128
HMPREF1544_05890	178.97	188.94	177.62	202.82	201.29	200.92
HMPREF1544_03180	182.07	185.88	194.28	125.65	123.91	202.36
HMPREF1544_11312	198.86	178.41	194.72	178.57	202.08	161.05
HMPREF1544_08623	208.5	189.77	194.71	201.69	198.39	187.6
HMPREF1544_01229	119.28	119.22	113.52	201.67	188.66	162.13
HMPREF1544_10407	93.36	94.45	107.79	125.43	142.91	201.67
HMPREF1544_02974	127.34	110.11	120.72	197.05	201.62	181.57
HMPREF1544_07173	183.58	193.54	173.37	201.4	195.37	147.53
HMPREF1544_01197	172.9	167.2	161.94	200.07	194.56	201.31
HMPREF1544_06485	307.15	325.23	282.47	201.3	192.92	155.09
HMPREF1544_00953	124.09	114.89	125.56	128.54	128.93	200.45
HMPREF1544_07484	242.71	235.41	224.29	198.73	194.21	200.35
HMPREF1544_00175	166.19	195.26	149.63	196.63	199.37	147.97
HMPREF1544_11981	112.45	130.74	111.43	199.28	189.59	41.96
HMPREF1544_02439	227.57	232.3	206.72	199.17	187.2	174
HMPREF1544_08439	11.12	15.57	8.77	199.06	169.14	107.37
HMPREF1544_11720	122.98	135.3	107.82	199.04	167.08	80.66
HMPREF1544_08639	126.99	115.67	120.44	198.91	192.69	183.49
HMPREF1544_10331	58.4	56.59	69.54	90.33	86.38	198.9
HMPREF1544_02185	258.66	273.11	224.25	198.81	196.9	92.51
HMPREF1544_08126	163.7	167.16	161.01	198.76	196.61	170.98
HMPREF1544_09227	212.27	221.8	210.51	194.52	198.73	186.79
HMPREF1544_11084	97.84	81.07	108.09	150.57	169.06	198.65
HMPREF1544_08210	210.55	200.46	164	198.29	195.07	150.58
HMPREF1544_10680	714.28	713.63	611.03	198.05	178.81	70.94
HMPREF1544_10976	79.15	80.93	98.4	99.95	95.73	197.78
HMPREF1544_01119	268.17	234.53	282.7	197.77	196.69	194.3
HMPREF1544_04893	175.49	155.7	174.79	181.69	197.69	103.3
HMPREF1544_09057	80.05	136.57	50.36	197.61	124.61	66.57
HMPREF1544_10534	109.67	109.18	97.9	180.5	197.39	108.12
HMPREF1544_06784	279.93	275.68	233.67	197.38	196.68	167.52
HMPREF1544_10096	96.95	34.11	120.7	69.78	155.26	197.34
HMPREF1544_05407	65.69	42.93	82.82	90.7	106.81	197.11
HMPREF1544_07186	181.24	173.74	173.9	183.23	197.07	192.93
HMPREF1544_05491	226.3	214.31	222.77	178.19	184.07	196.67
HMPREF1544_09934	176.94	175.52	158.25	196.22	184.14	148.96
HMPREF1544_06410	112.32	112.92	112.43	138.93	136.11	195.88
HMPREF1544_02273	105.66	118.44	95.24	195.56	186.36	46.05
HMPREF1544_08825	98.82	82.44	94.37	74.38	74.49	195.24
HMPREF1544_12098	148.5	90.86	160.59	123.22	186.04	195.11
HMPREF1544_00433	164.97	177.46	157.75	194.77	184.91	137.85
HMPREF1544_03344	220.24	219.22	194.51	194.57	184.77	138.32
HMPREF1544_07491	75.09	76.21	84.86	94.36	92.61	194.31
HMPREF1544_04625	161.88	175.06	147.37	187.33	194.24	101.92
HMPREF1544_08822	236.65	230.56	228.82	190.69	193.82	194.2
HMPREF1544_05977	257.7	213.31	255.66	163.44	193.95	79.31
HMPREF1544_00082	146.91	140.88	136.29	193.84	192.83	83.55
HMPREF1544_09264	167.05	160.11	154.79	193.71	189.86	111.86
HMPREF1544_01345	303.87	312.5	276.01	182.29	193.34	191.56
HMPREF1544_01948	268.82	277.49	248.32	193.14	183.27	174.28
HMPREF1544_05830	118.93	111.87	125.71	103.27	107.73	193.13
HMPREF1544_00707	224.39	217.72	222.7	187.82	192.98	183.66
HMPREF1544_07214	186.93	192.39	176.68	190.17	192.6	172.51
HMPREF1544_05430	97.92	92.13	93.35	188.43	190.34	191.98
HMPREF1544_10732	139.9	144.66	128.97	191.92	174.36	138.46
HMPREF1544_09270	162.99	163.92	162.63	191.2	180.97	191.84
HMPREF1544_06602	137.1	148.38	116.31	191.77	177.64	47.48
HMPREF1544_08735	272.69	303.27	252	191.75	184.32	138.14
HMPREF1544_10643	204.2	177.96	217.04	190.8	187.61	191.68
HMPREF1544_08452	194.9	170.9	205.16	173.88	161.53	191.47
HMPREF1544_05576	124.48	68.37	114.02	118.6	191.44	66.5
HMPREF1544_05522	151.08	167.11	137.18	191.42	167.2	126.07
HMPREF1544_02347	60.98	50.94	73.62	69.12	84.58	191.38
HMPREF1544_11017	171.85	171.91	169.56	191.35	188.72	155.82
HMPREF1544_00936	309.9	315.54	289.69	191.33	190.51	109.31
HMPREF1544_02337	264.27	256.47	256.33	180.58	190.81	187.39
HMPREF1544_07975	129.91	139.29	101.14	190.8	179.74	46.99
HMPREF1544_11524	139.77	136.43	139.5	182.19	190.67	105.68
HMPREF1544_09901	95.89	97.35	91.23	190.62	162.89	112.42
HMPREF1544_04123	196.88	203.48	171.52	190.46	189.2	143.88
HMPREF1544_04925	171.67	158.72	172.22	152.32	171.33	190.37
HMPREF1544_12030	205.77	198.31	182.82	190.35	168.07	170.66
HMPREF1544_05482	36.6	39.77	36.97	175.99	190.32	141.54
HMPREF1544_03351	148.73	88.02	170.07	136.82	190.1	94.1
HMPREF1544_01956	115.67	110.83	120.21	143.92	145.13	189.59
HMPREF1544_00591	280.73	300.82	235.82	189.54	181.11	146.25
HMPREF1544_10248	163.92	152.84	138.36	189.48	163.37	64.21
HMPREF1544_10159	184.59	165.88	192.98	174.73	188.37	189.24
HMPREF1544_05173	107.82	71.28	148.98	73.94	77.16	188.47
HMPREF1544_06294	341.37	327.1	346.27	142.28	188.39	37.5
HMPREF1544_06743	447.36	492.55	376.92	187.8	177.46	110.83
HMPREF1544_11796	146.28	119.33	167.69	160.51	187.75	169.58
HMPREF1544_00888	199.82	192.31	207.19	134.09	141.44	187.67
HMPREF1544_05804	142.67	156.6	128.11	187.51	187.66	137.75
HMPREF1544_11333	175.77	174.3	179.84	187.59	185.65	144.61
HMPREF1544_03327	288.65	294.59	267.82	180.29	187.48	149.47
HMPREF1544_07233	374.39	434.18	355.34	124.09	112.42	187.33
HMPREF1544_00935	119.13	123.31	103.95	178.31	187.3	123.73
HMPREF1544_01852	220	182.75	196.61	117.38	105.94	186.89
HMPREF1544_12130	200.93	188.98	207.09	160.19	186.8	67.9
HMPREF1544_02102	105.33	135.99	94.92	186.79	146.16	138.87
HMPREF1544_11007	105.88	98.98	131.73	157.7	154.56	186.61
HMPREF1544_05300	142.78	145.43	122.41	185.55	186.6	149.8
HMPREF1544_06793	165.74	165.53	162.09	177.01	186.1	184.33
HMPREF1544_04424	129.96	119.03	115.97	168.36	185.97	92.05
HMPREF1544_00371	53.91	52.95	55.66	185.43	179.2	137.75
HMPREF1544_07835	200.3	201.01	189.73	185.34	174.32	142.01
HMPREF1544_01191	115.09	118.68	92.9	183.56	184.91	40.47
HMPREF1544_01680	220.72	227.16	215.09	184.9	173.08	147.37
HMPREF1544_04959	265.07	270.82	231.76	184.57	177.04	175.58
HMPREF1544_02839	82.98	90.48	73.78	184.48	172.79	60.59
HMPREF1544_03780	243.9	238.56	219.77	184.47	167.69	179.65
HMPREF1544_10524	183.5	200.72	168.27	184.23	162.8	58.05
HMPREF1544_04974	132.37	132.08	137.62	133.73	140.37	183.96
HMPREF1544_00212	179.42	182.07	157.47	177.35	183.63	125.75
HMPREF1544_09374	166.57	174.43	152.2	183.55	174.74	117.6
HMPREF1544_04384	85.67	90.76	76.72	180.97	183.48	140.73
HMPREF1544_00370	86.52	57.86	92.08	140.91	182.97	183.39
HMPREF1544_00380	166.31	162.54	174.29	134.09	128.31	183.29
HMPREF1544_03538	82.44	88.92	82.77	182.87	162.55	160.76
HMPREF1544_10328	160.02	168.24	161.81	182.44	165.57	144.06
HMPREF1544_09435	129.38	138.26	118.16	177.84	182.39	179.49
HMPREF1544_00685	147.55	138.16	151.26	95.87	95.74	182.38
HMPREF1544_05907	199.22	193.85	199.63	166.3	153.42	182.2
HMPREF1544_07438	529.67	556.68	474.8	142.28	121.81	182.14
HMPREF1544_08928	161.36	165.5	145.73	181.9	176.91	123.55
HMPREF1544_05726	107.69	98.66	103.49	173.96	181.68	162.48
HMPREF1544_01844	156.49	158.39	171.6	169.64	181.52	83.11
HMPREF1544_07169	142.77	149.24	129.46	180.98	164.32	167.82
HMPREF1544_10183	157.89	142.75	160.07	180.95	178.14	151.34
HMPREF1544_04779	68.24	64.33	66.17	176.42	180.72	46.36
HMPREF1544_02277	59.59	68.81	60.58	180.6	169.9	113.26
HMPREF1544_12101	240.3	230.18	236.27	160.25	180.59	159.55
HMPREF1544_02100	149.65	151.15	136.48	180.18	178.27	78.01
HMPREF1544_11199	110.67	68.1	125.65	82.18	110.73	179.87
HMPREF1544_04452	121.44	127.96	110.45	179.71	155.71	123.96
HMPREF1544_06844	336.83	128.68	400.86	101.18	179.59	162.96
HMPREF1544_11099	115.07	120.71	109.48	166.08	154.83	179.32
HMPREF1544_08412	177.97	179.38	173.77	179.23	173.8	170.21
HMPREF1544_00962	111.41	139.99	86.05	179.12	147.86	44.25
HMPREF1544_04853	122.66	127.85	104.14	179.12	172.23	69.26
HMPREF1544_03031	392.91	374.02	373.84	132.79	178.96	169.55
HMPREF1544_07210	169.73	182.96	158.39	178.78	175.07	125.3
HMPREF1544_08848	123.68	113.02	122.04	134.24	141.73	178.72
HMPREF1544_04472	185.39	185.43	183.34	178.6	173.19	131.7
HMPREF1544_01657	178.41	181.78	168.91	178.33	169.29	141.64
HMPREF1544_11049	144.51	155.51	139.15	122.74	121.52	178.29
HMPREF1544_12241	66.88	77.03	54.79	178.19	159.48	35.8
HMPREF1544_00549	171.46	170.51	165.71	172.15	169.88	177.85
HMPREF1544_03214	165.08	152.8	173.56	110.83	120.41	177.64
HMPREF1544_04771	238.55	236.77	220.35	143.87	147.8	177.49
HMPREF1544_07737	164.71	176.75	153.95	177.21	169.88	126.69
HMPREF1544_10671	94.83	62.87	127.06	60.79	63.76	177.15
HMPREF1544_04410	201.84	203.22	170.85	177.1	175.87	131.13
HMPREF1544_11490	195.72	184.92	197.53	177.09	175.17	165.63
HMPREF1544_10999	179.66	169.63	165.51	166.13	176.95	124.78
HMPREF1544_06284	222.47	228.45	218.23	159.51	157.66	176.88
HMPREF1544_02771	113.34	103.88	102.85	176.85	146.54	173.3
HMPREF1544_05702	26.28	25.41	29.4	83.16	76.7	176.75
HMPREF1544_01443	84.21	84.12	85.92	170.59	176.56	173.74
HMPREF1544_10686	112.23	116.62	112.45	173.73	176.44	156.84
HMPREF1544_08654	84.32	93.58	74.57	176.21	171.35	53.13
HMPREF1544_01070	206.36	181.25	196.51	153.17	176.08	159.33
HMPREF1544_09066	140.71	127.69	142.7	106.04	113.46	176
HMPREF1544_10334	145.78	159.8	144	175.98	173.86	143
HMPREF1544_04718	194.8	185.93	169.68	135.94	151.22	175.96
HMPREF1544_02442	105.95	97.33	98.86	166.94	175.88	166.48
HMPREF1544_00105	86.42	52.56	104.61	70.12	81.75	175.69
HMPREF1544_04685	108.32	107.97	107.07	173.72	175.6	131.01
HMPREF1544_05688	106.32	95.75	108.97	94.36	96.93	175.43
HMPREF1544_09554	189.26	230.93	166	174.95	156.31	140.95
HMPREF1544_01177	210.88	237.26	190.36	174.87	169.12	118.9
HMPREF1544_04529	158.46	182.46	150.91	174.32	174.68	132.2
HMPREF1544_07868	85.86	82.37	84.93	174.28	169.39	152.58
HMPREF1544_07713	127.31	128.83	129.91	174.27	173.52	50.46
HMPREF1544_06851	200.93	206.98	184.03	174.25	172.2	159.5
HMPREF1544_01131	154.26	104.73	146.26	133.5	174.16	48.6
HMPREF1544_04747	225	222.2	216.49	170.1	173.77	161.46
HMPREF1544_05652	100.31	94.59	95.94	86.23	84.04	173.72
HMPREF1544_08572	119.22	122.08	121.24	173.71	164.26	106.15
HMPREF1544_11527	173.79	127.43	181.95	153.16	173.43	171.45
HMPREF1544_07258	101.87	116.58	96.36	173.11	152.81	62.74
HMPREF1544_01309	156.07	156.03	147.62	173.04	170.77	141.33
HMPREF1544_07977	205.18	199.86	187.13	172.97	156.9	36.62
HMPREF1544_09062	187.41	157.38	199.85	133.56	172.82	124.91
HMPREF1544_10005	288.2	300.58	247.83	172.8	155.3	99.28
HMPREF1544_09499	86.87	106.79	75.51	172.69	156.02	36.64
HMPREF1544_00890	129.18	121.99	130.23	112.45	109.01	172.37
HMPREF1544_00465	150.66	154.62	147.98	172.16	166.19	107.91
HMPREF1544_09450	115.76	111.7	121.45	147.16	144.25	172.16
HMPREF1544_10018	160.61	151.51	153.97	172.11	161.52	141.5
HMPREF1544_02675	112.4	115.88	110.53	158.62	171.67	116.26
HMPREF1544_04649	78.31	121.82	62.13	171.64	119.69	33.8
HMPREF1544_10808	124.67	120.26	120.86	171.61	156.87	112.63
HMPREF1544_03253	268.28	254.27	241.46	131.18	140.35	171.41
HMPREF1544_05861	115.5	99.95	101.78	135.7	171.37	35.32
HMPREF1544_05032	189.31	200.01	189.45	118.02	115.39	171.28
HMPREF1544_04533	89.32	74.08	102.55	80.13	93.14	171.24
HMPREF1544_08612	194.35	173.93	159.86	171.2	145.94	91.75
HMPREF1544_05987	106.46	108.07	130.07	120.8	128.61	171.2
HMPREF1544_09717	187.55	200.52	173.55	170.19	171.04	52.35
HMPREF1544_02548	99.13	99.16	87.65	170.94	160.75	120.61
HMPREF1544_07938	239.67	244.2	211.68	170.78	170.2	146.82
HMPREF1544_06730	156.34	158.35	134.86	170.31	167.03	134.48
HMPREF1544_11984	80.69	72.6	77.88	111.39	113.19	170
HMPREF1544_03515	182	195.39	178.16	161.96	169.93	122.31
HMPREF1544_08998	228.67	223.92	224.7	161.18	158.72	169.77
HMPREF1544_05565	190.48	186.52	170.32	169.23	158.34	110.66
HMPREF1544_06484	197.88	208.03	185.85	126.78	124.27	169.05
HMPREF1544_00735	83.52	78.35	85.06	110.64	118.26	168.75
HMPREF1544_12176	144.14	52.63	168.87	74.07	168.67	36.75
HMPREF1544_03418	251.5	300.14	221.02	168.46	148.63	96.27
HMPREF1544_09857	217.21	216.68	198.05	168.38	158.12	125.85
HMPREF1544_02379	62.56	76.73	61.21	168.33	146.98	38.27
HMPREF1544_06170	194.53	192.91	171.76	167.96	157.99	126.34
HMPREF1544_00877	126.59	114.35	92.96	162.66	167.78	35.11
HMPREF1544_11442	145.9	178.06	128.6	133.37	130.9	167.72
HMPREF1544_09431	56.54	52.95	71.84	69.45	73.06	167.72
HMPREF1544_06823	140.02	139.73	139.54	158.04	157.02	167.63
HMPREF1544_10197	144.08	135.04	143.01	134.45	139.58	167.62
HMPREF1544_07690	112.67	117.7	117.18	134.74	129.04	167.6
HMPREF1544_06164	116.16	127.27	125.47	162.36	167.5	130.49
HMPREF1544_07063	45	58.68	36.84	167.5	138.7	26.19
HMPREF1544_11388	140.45	144.87	138.82	100.75	101.83	167.39
HMPREF1544_07199	133.8	138.25	119.9	167.36	165.35	87.24
HMPREF1544_04733	39.76	26.95	48.36	134.76	155.9	167.24
HMPREF1544_05687	109.51	89.2	126.15	81.27	100	167.12
HMPREF1544_01196	127.55	122.04	130.77	128.28	131.05	167.02
HMPREF1544_05131	112.19	36.98	119.02	66.22	100.28	167.01
HMPREF1544_00018	102.73	106.47	94.48	166.92	150.9	128.23
HMPREF1544_11826	245.71	79.32	328.01	64.79	166.81	102.01
HMPREF1544_04070	117.47	120.13	133.16	163.81	166.42	40.34
HMPREF1544_05141	85.11	107.61	74.76	166.38	144.99	43.71
HMPREF1544_01862	213.37	229.77	208.87	166.35	161.59	129.72
HMPREF1544_02338	149.56	134.05	151.81	120.04	122.99	166.34
HMPREF1544_03647	74.01	98.22	74.2	166.27	160.29	43.6
HMPREF1544_01374	125.41	121.38	119.36	93.31	100.51	166.19
HMPREF1544_08340	256.15	272.03	228.17	166.03	158.73	92.95
HMPREF1544_11432	200.78	210.01	178.43	165.52	163	120.72
HMPREF1544_07312	178.6	184.52	164.92	165.36	155.44	100.52
HMPREF1544_08427	141.34	135.26	140.64	147.15	145.94	165.16
HMPREF1544_03281	85.8	80.45	89.33	98.13	95.19	163.93
HMPREF1544_05741	175.59	186.94	176.51	153.1	151.18	163.5
HMPREF1544_04078	162.73	175.9	160.57	163.44	152.94	75.04
HMPREF1544_01491	174.35	188.99	169.09	158.04	141.62	163.22
HMPREF1544_07280	167.37	158.99	168.07	146.46	148.27	163.18
HMPREF1544_06836	164.82	181.99	171.03	143.94	140.97	163.01
HMPREF1544_06219	102.62	90.38	106.52	84.43	102.03	162.94
HMPREF1544_07538	265.63	278.43	223.53	162.79	155.63	152.67
HMPREF1544_03084	173.91	138.43	186.95	141.46	162.69	153.53
HMPREF1544_02050	160.72	170.36	153.22	162.41	162.68	132.47
HMPREF1544_03306	170.83	182.51	153.48	162.57	160.3	55.09
HMPREF1544_02491	258.26	274.94	229.94	160.87	162.53	101.84
HMPREF1544_02419	733.9	779.4	603.33	145.04	148.6	162.46
HMPREF1544_07603	314.22	353.76	297.05	162.33	153.68	71.87
HMPREF1544_04417	151.07	170.22	131.51	162.25	145.34	53.41
HMPREF1544_01317	143.48	150.28	152.91	148.43	145.18	162.24
HMPREF1544_09496	176.74	184.91	171.18	162.17	156.62	137.12
HMPREF1544_01320	54.26	53.58	52.35	162.04	156.82	102.55
HMPREF1544_10526	204	203.16	177.41	161.99	157.73	114.63
HMPREF1544_02437	196.22	177.79	181.14	134.69	161.89	138.82
HMPREF1544_01457	144.72	142.44	151.74	156.21	145.86	161.46
HMPREF1544_08747	145.73	147.02	142.34	155.89	161.39	151.09
HMPREF1544_04751	73.02	109.03	51.61	161.31	116.37	25.7
HMPREF1544_07095	92.58	88.37	101.17	86.06	80.78	161.09
HMPREF1544_03353	54.46	36.78	74.76	52.99	70.06	161.01
HMPREF1544_03000	207.53	207.87	199.83	123.57	147.44	160.68
HMPREF1544_03339	191.02	180.86	162.76	160.63	159.46	122.29
HMPREF1544_07979	197.1	189.54	177.79	160.55	157.85	106.64
HMPREF1544_03343	211.19	185.13	196.84	126.39	160.54	108.68
HMPREF1544_02716	169.14	48.16	141.33	79.99	93.24	160.51
HMPREF1544_08468	155.22	151.21	153.79	159.87	160.49	115.41
HMPREF1544_10336	158.74	161.42	146.55	160.42	158.57	151.45
HMPREF1544_02572	229.49	241.81	202.1	160.16	151.11	81.91
HMPREF1544_00795	135.3	161.43	137.83	160.1	153.48	106.64
HMPREF1544_10495	83.01	117.99	52.17	159.85	141.4	44.89
HMPREF1544_01472	189.45	184.77	195.5	148.45	159.66	140.62
HMPREF1544_01135	62	52.52	75.76	71.25	75.21	159.49
HMPREF1544_12239	171.21	161.23	168.63	159.23	152.65	148.75
HMPREF1544_01975	100.85	88.9	112.38	93.27	103.71	159.01
HMPREF1544_12125	150.55	156.62	131.16	158.94	157.38	152.03
HMPREF1544_04885	101.74	103.14	103.25	85.74	87.19	158.83
HMPREF1544_05249	101.78	100.03	104.28	142.61	146.05	158.72
HMPREF1544_07249	137.89	151.4	137.64	158.71	145.75	99.91
HMPREF1544_06815	98.79	28.94	116.37	62.32	158.6	42.59
HMPREF1544_07682	228.97	227.99	207.6	157.81	158.59	138.68
HMPREF1544_11873	160.39	128.25	178.43	120.11	158.57	152.41
HMPREF1544_08461	213.82	224.73	195.79	158.51	140.43	115.28
HMPREF1544_01866	117.39	113.78	90.48	158.48	121.05	63.76
HMPREF1544_04305	147.06	154.46	138.36	158.31	140.55	112.68
HMPREF1544_08704	53.17	49.19	59.63	73.74	81.04	158.06
HMPREF1544_01504	126.11	142.87	110.78	141.84	157.99	95.64
HMPREF1544_07990	129.99	136.59	154.02	157.34	157.9	124.85
HMPREF1544_11909	88.87	99.06	71.92	157.9	138.25	30.48
HMPREF1544_11162	227.57	232.36	217.98	157.79	156.79	141.14
HMPREF1544_03186	170.14	192.22	147.52	157.63	144.36	106.62
HMPREF1544_02268	104.85	98.5	112	114.13	114.77	157.52
HMPREF1544_07047	54.07	92.85	47.04	97.73	87.92	157.44
HMPREF1544_01536	171.64	170.01	164.07	139.93	139.28	157.43
HMPREF1544_05228	138.58	150.29	129.12	152.11	157.4	90.5
HMPREF1544_02722	130.18	128.1	115.55	157.36	149.61	120.23
HMPREF1544_06941	77.95	70.57	73.28	144.11	157.11	35.72
HMPREF1544_06643	178.4	177.57	177.89	103.65	108.22	157.06
HMPREF1544_00343	110	102.51	116.94	128.34	121.92	157.06
HMPREF1544_02130	102.79	69.78	118.68	92.19	106.92	156.92
HMPREF1544_01294	148.29	132.87	158.64	143.27	156.88	80.18
HMPREF1544_12213	196.03	191.55	158.09	156.76	147.59	107.52
HMPREF1544_03346	133.44	135.95	115.57	148.29	156.56	119.98
HMPREF1544_03798	242.75	260.3	238.73	120.25	118.64	156.53
HMPREF1544_05704	73.88	72.67	65.02	156.4	147.76	89.24
HMPREF1544_08046	164.83	152.26	147.09	121.8	156.32	40.26
HMPREF1544_09760	124.04	119.01	120.09	129.98	132.13	156.31
HMPREF1544_03203	62.59	70.36	55.29	156.13	146.15	56.62
HMPREF1544_07152	164.57	168.08	163.79	156.05	141.51	57.51
HMPREF1544_09535	156.25	158.09	143.79	155.99	145.27	104.83
HMPREF1544_10704	53.06	43.39	65.58	62.88	64.3	155.99
HMPREF1544_10193	169.34	176.56	158.28	155.31	152.86	133.95
HMPREF1544_06139	112.08	126.19	101.58	155.13	139.16	89.88
HMPREF1544_03283	143.03	157.84	111.05	155.1	150.29	57.84
HMPREF1544_08793	150.02	126.32	153.65	117.16	155.1	76.4
HMPREF1544_06052	168.37	169.68	136.07	155.03	147.64	112.71
HMPREF1544_00317	97.83	103.42	101.69	93.61	90.92	154.84
HMPREF1544_08562	152.86	143.73	142.35	127.47	124.53	154.77
HMPREF1544_05207	121.85	119.31	115.38	154.71	147.85	68.3
HMPREF1544_00296	177.8	156.59	172.69	151.09	154.64	152.06
HMPREF1544_04902	81.23	74.42	91.7	152.45	150.36	154.63
HMPREF1544_11337	95.1	99.26	96.94	154.53	150.42	144.2
HMPREF1544_03769	131.21	134	129.49	154.4	149.86	109.53
HMPREF1544_02874	162.91	159.08	152.8	154.39	146.99	151.39
HMPREF1544_00050	90.75	93.83	91.36	145.45	145.2	154.02
HMPREF1544_07689	201.03	214.15	164.91	153.91	144.83	52.38
HMPREF1544_00571	219.15	241.2	199.97	153.84	146.83	53.5
HMPREF1544_06059	211.08	189.29	190.22	143.74	149.54	153.79
HMPREF1544_01235	162.73	176.51	144.93	153.79	152.39	57.74
HMPREF1544_04966	127.9	147.89	116.85	153.74	140.6	57.96
HMPREF1544_06438	134.47	134.04	129.7	119.96	118.69	153.59
HMPREF1544_09246	59.12	75.75	54.58	153.51	128.88	107.37
HMPREF1544_01878	191.85	194.64	180.16	153.48	149.4	112.97
HMPREF1544_04169	62.23	14.37	76.94	33.75	86.33	153.4
HMPREF1544_07235	114.08	109.74	105.13	151.43	153.12	148.69
HMPREF1544_06233	150.99	131.19	178.25	70.13	82.62	153.03
HMPREF1544_07887	150.75	154.9	154.48	149.21	152.96	118.16
HMPREF1544_11383	160.19	165.41	157.2	152.94	138.73	149.63
HMPREF1544_05539	71.58	62.54	66.69	135.36	152.86	127.5
HMPREF1544_07919	129.26	134.81	132.59	152.8	142.74	132.22
HMPREF1544_03044	196.46	199.38	174.48	150.07	139.22	152.79
HMPREF1544_00934	80.57	84.69	74.31	149.79	133.94	152.69
HMPREF1544_03739	155.94	146.09	160.3	124.72	137.56	152.67
HMPREF1544_01145	116.43	113.05	111.97	151.9	152.4	109.71
HMPREF1544_06056	91.68	100.83	97.96	104.58	113.57	152.36
HMPREF1544_07857	134.11	150.06	122.26	152.21	143.06	82.94
HMPREF1544_11624	118.24	115.68	121.29	152.07	143.47	130.07
HMPREF1544_11518	161.35	157.21	149.46	152.02	147.69	148.87
HMPREF1544_08824	134.91	128.33	142.09	143.73	151.84	118.59
HMPREF1544_08638	109.78	122.4	107.99	151.81	150.2	81.39
HMPREF1544_06605	54.01	61.54	47.32	151.8	142.31	29.77
HMPREF1544_07278	206.39	211.62	177.25	151.76	149.71	119.21
HMPREF1544_00954	300.6	332.65	270.72	151.65	147.72	140.76
HMPREF1544_01493	95.05	68.17	119.56	124.57	151.26	73.24
HMPREF1544_00188	63.84	66.96	62	151.1	143.78	132.59
HMPREF1544_01937	164.94	159.62	170.89	132.35	128.82	151.06
HMPREF1544_07322	130.35	128.09	139.43	131.22	119.11	150.99
HMPREF1544_00288	68.25	7.67	36.17	73.32	150.88	36.96
HMPREF1544_10456	55	41.79	76.8	50.92	63.1	150.84
HMPREF1544_03040	88.58	40.66	113.52	82.62	150.83	51.69
HMPREF1544_12298	150.19	169.24	142.33	150.8	147.68	118.08
HMPREF1544_11399	185.75	205.02	169.97	150.74	149.45	145.47
HMPREF1544_04888	163.08	162.76	161.78	118.14	113.18	149.96
HMPREF1544_00282	89.86	121.31	81.02	149.78	114.85	48.17
HMPREF1544_03215	208.44	189.61	190.55	148.17	149.76	125.93
HMPREF1544_09128	145.44	141.15	137.86	129.01	130.37	149.71
HMPREF1544_10365	160.9	195.41	159.9	149.64	139.24	85.58
HMPREF1544_02517	118.53	161.31	119.34	149.61	110.88	138.9
HMPREF1544_11587	112.49	114.34	106.8	149.3	143.77	140.61
HMPREF1544_03750	157.19	158.18	152.9	149.18	146.06	119.69
HMPREF1544_02065	84.89	77.58	101.56	68.67	69.7	149.14
HMPREF1544_10913	123.51	124.25	131.67	127.49	131.4	149.13
HMPREF1544_04721	138.87	156.02	114.44	149.07	148.88	63.23
HMPREF1544_01932	59.79	60.91	54.2	91.77	108.93	149.02
HMPREF1544_05560	157.54	165.05	159.48	106.68	132.66	148.99
HMPREF1544_01165	255.12	267.87	238	147.18	148.91	140.78
HMPREF1544_06613	74.09	62.97	77.48	79.28	79.6	148.85
HMPREF1544_11328	76.83	72.99	87.04	94.75	100.94	148.76
HMPREF1544_06016	158.31	164.02	126.81	148.71	140.05	39.71
HMPREF1544_07018	132.37	119.19	141.7	128.77	133.17	148.56
HMPREF1544_04409	180.95	179.29	159.08	148.47	137.33	97.62
HMPREF1544_03535	78.27	80.51	45.48	148.41	139.71	0
HMPREF1544_08438	176.14	190.2	173.88	148.32	146.76	121.02
HMPREF1544_10897	108.79	106.5	107.35	104.49	107.18	148.07
HMPREF1544_11620	32.23	20.5	40.69	66.26	74.94	147.96
HMPREF1544_05340	92.36	20.25	116.34	46.98	147.8	21.78
HMPREF1544_07362	45.8	51.56	43.3	147.72	140.83	138.38
HMPREF1544_04713	69.89	78.61	72.99	147.68	147.3	136.1
HMPREF1544_07792	109.17	115.17	105.7	147.65	147.06	139.61
HMPREF1544_07946	168.93	150.61	143.9	139.77	144.75	147.61
HMPREF1544_05891	194.92	192.33	163	147.13	147.55	127.15
HMPREF1544_07131	85.42	68.55	88.84	124.35	147.2	93.9
HMPREF1544_09725	285.35	314.83	260.61	147.19	135.13	124.01
HMPREF1544_03415	126.3	131.23	123.3	144.21	146.86	110.29
HMPREF1544_00584	118.8	85.29	101.65	93.84	125.16	146.81
HMPREF1544_05802	82.9	96.01	79.21	146.51	133.49	100.89
HMPREF1544_09351	88.11	81.36	87.75	140.55	146.43	131.45
HMPREF1544_05511	250.07	270.65	225.87	146.36	141.81	104.6
HMPREF1544_00184	159.02	157.92	140.76	146.3	144.64	120.82
HMPREF1544_05654	141.73	152.16	137.24	146.29	139.62	127.16
HMPREF1544_06504	142	116.01	127.48	127.82	146.01	123.25
HMPREF1544_05974	127.7	132.01	123.14	144.01	145.68	118.51
HMPREF1544_03132	205.64	199.82	196.48	145.36	123.17	133.03
HMPREF1544_01203	108.49	110.19	97.24	145.33	143.31	104
HMPREF1544_00480	83.79	82.62	85.46	136.89	145.3	129.93
HMPREF1544_02506	232.12	250.45	201.01	145.21	134.69	133.42
HMPREF1544_08128	470.3	514.64	393.01	144.99	140.15	117.11
HMPREF1544_07626	132.3	127.47	116.03	128.96	144.75	93.46
HMPREF1544_09837	112.39	108.96	111.45	123	144.75	133.15
HMPREF1544_01871	76.68	96.41	70.32	144.7	116.53	27.11
HMPREF1544_06498	135.9	116.91	133.43	127.64	144.67	133.33
HMPREF1544_05468	58.55	58.45	60.59	140.2	144.67	126.44
HMPREF1544_05067	78.8	69.8	89.27	66.03	69.99	144.66
HMPREF1544_08146	127.19	113.29	109.23	141.65	144.34	69.61
HMPREF1544_10237	226.86	225.64	208.78	142.4	144.27	142.79
HMPREF1544_06610	55.49	21.01	62.02	44.06	56.7	144.19
HMPREF1544_08629	123.36	115.54	116.5	142.2	143.93	84.09
HMPREF1544_06330	156.5	144.08	139.75	138.79	143.87	114.4
HMPREF1544_00904	120.47	124.8	98.5	143.73	135.06	112.86
HMPREF1544_01282	167.94	138.2	136.88	124.3	143.61	85.86
HMPREF1544_08538	158.85	165.79	161.55	143.33	135.6	126.07
HMPREF1544_04953	111.66	106.72	120.58	120.68	130.51	143.3
HMPREF1544_08015	60.6	94.07	35.67	143.24	114.8	30.59
HMPREF1544_09315	179.2	187.3	171.99	143.2	141.93	129.83
HMPREF1544_07305	127.85	126.32	131.79	82.62	89.2	143.15
HMPREF1544_05229	92.91	82.76	89.28	110.43	103.38	143.09
HMPREF1544_06869	139.28	126.99	130.35	140.05	143.05	116.35
HMPREF1544_07384	141.91	130.37	151.53	82.8	78.88	142.9
HMPREF1544_08808	124.22	116.06	118.31	142.88	117.59	111.5
HMPREF1544_09427	70.53	53.93	65.89	99.3	104.83	142.82
HMPREF1544_03320	155.17	154.2	133.92	142.77	142.15	124.27
HMPREF1544_09054	175.65	192.37	158.26	142.71	141.55	118.01
HMPREF1544_11964	128.43	132.23	123.36	142.52	117.42	123.56
HMPREF1544_04133	37.84	49.59	25.56	142.36	104.42	22.86
HMPREF1544_03315	101.06	90.31	94.14	137.76	136.75	141.98
HMPREF1544_01764	56.1	48.69	65.63	65.05	71.41	141.83
HMPREF1544_01286	82.5	65.09	90.32	97.3	105.65	141.66
HMPREF1544_01865	124.12	121.85	132.05	138.6	139.64	141.64
HMPREF1544_07533	43.24	55.68	35.48	141.41	130.34	24.68
HMPREF1544_07163	151.97	146.48	129.8	140.95	141.31	76.71
HMPREF1544_06792	140.8	151.61	123.4	141.3	128.95	87.44
HMPREF1544_04106	177.96	173.43	149.85	141.26	134.39	135.56
HMPREF1544_06309	99.25	104.13	106.36	111.66	106.52	141.22
HMPREF1544_05970	104.96	114.05	103.69	141.19	124.26	139.53
HMPREF1544_07301	132.45	124.94	122.63	135.2	141.14	111.01
HMPREF1544_01339	66.12	58.35	61.61	114.95	109.06	140.91
HMPREF1544_08507	82.52	84.76	94.14	133.57	132.53	140.77
HMPREF1544_09211	217.65	227.96	192.46	137.69	140.54	99.72
HMPREF1544_06269	92.61	100.99	89.45	110.87	102.39	140.32
HMPREF1544_06977	99.68	116.27	94.64	140.3	132.33	101.89
HMPREF1544_07776	89.84	85.71	96.83	87.71	86.49	140.28
HMPREF1544_08947	44.24	37.78	44.56	134.66	140.28	130.67
HMPREF1544_10038	220.02	229.1	205.67	127.02	121.88	140.04
HMPREF1544_09134	172.7	178.08	178.01	114.86	110.11	139.94
HMPREF1544_09627	113.29	112.72	102.21	136.37	138.97	73.43
HMPREF1544_08406	152.47	127.85	127.51	128.75	138.9	122.17
HMPREF1544_00325	117.74	132.37	110.72	138.87	124.71	41.14
HMPREF1544_10806	169.43	175.93	157.74	138.79	131.84	107.38
HMPREF1544_01352	183.73	179.41	169.51	138.72	133.52	111.26
HMPREF1544_08668	213.12	211.15	206.79	138.52	134.7	138.64
HMPREF1544_03377	120.58	121.41	115.51	137	138.54	86.56
HMPREF1544_09244	81.05	71.09	77.51	135.29	138.44	128.11
HMPREF1544_01008	205.34	208.92	185.45	136.39	138.42	125.15
HMPREF1544_02351	124.4	119.65	120.23	133.45	138.39	95.37
HMPREF1544_03639	129.44	138.52	118.95	138.28	125.47	75.72
HMPREF1544_11880	56.93	52.55	57.52	69.59	89.68	138.24
HMPREF1544_10969	100.71	90.93	101.06	138.23	129.78	113.92
HMPREF1544_11788	74.88	71.34	77.71	133.79	138.13	123.96
HMPREF1544_01661	163.98	182.33	149.25	138.1	127.05	97.27
HMPREF1544_00700	99.24	96.15	96.29	127.71	138.09	56.52
HMPREF1544_10373	107.28	119.03	104.35	138.05	136.08	88.82
HMPREF1544_07099	152.31	149.92	138.34	137.95	137.35	104.65
HMPREF1544_01721	139.34	148.92	134.01	121.58	109.91	137.86
HMPREF1544_09702	85.88	79.6	87.17	120.12	124.08	137.82
HMPREF1544_01723	114.76	94.27	121.2	102.89	115.24	137.48
HMPREF1544_08202	135.49	138.58	130.46	136.57	137.47	137.46
HMPREF1544_07721	111.57	97.15	120.51	102.07	89.71	137.44
HMPREF1544_01809	165.36	155.89	152.32	137.38	134.3	96.64
HMPREF1544_07389	75.95	83.88	79.08	109.05	101.68	137.27
HMPREF1544_12150	209.92	212.79	201.39	125.21	122.34	137.22
HMPREF1544_09541	73.96	67.97	77.98	110.6	107.09	137.12
HMPREF1544_06074	147.39	139.94	138.43	134.05	129.91	137.07
HMPREF1544_09464	100.32	104.55	89.38	136.95	126.67	85.92
HMPREF1544_02264	143.4	142.78	134.88	136.92	127.96	134.35
HMPREF1544_07266	163.68	154.34	159.2	116.42	136.85	120.59
HMPREF1544_06911	136.84	136.17	121.04	136.78	130.06	112.49
HMPREF1544_07798	102.13	95.39	95.59	136.67	132.49	115.09
HMPREF1544_00711	105.71	68	113.42	111.28	136.58	117.8
HMPREF1544_01870	198.18	125.73	219.2	85.13	136.56	103.45
HMPREF1544_00850	129.85	145.33	121.54	136.34	131.09	57.84
HMPREF1544_03570	70.54	62.23	81.4	62.84	67.04	135.78
HMPREF1544_07244	117.45	116.1	107.77	135.77	130.24	123.94
HMPREF1544_03298	110.12	115.23	105.45	105.25	99.98	135.66
HMPREF1544_06103	121.78	131.89	118.78	135.58	124.39	114.19
HMPREF1544_07003	68.31	69.21	73.97	62.72	56.75	135.51
HMPREF1544_04850	87.19	93.59	73.38	135.39	118.73	24.77
HMPREF1544_00402	116.72	119.96	112.62	130.57	135.37	70.94
HMPREF1544_01207	110.59	102.93	98.53	135.36	134.86	134.89
HMPREF1544_00561	101.12	100.23	93.15	97.8	84.77	135.32
HMPREF1544_06541	134.92	108.93	128.2	126.69	135.29	103.62
HMPREF1544_09868	69.65	66.56	71.22	99.18	100.47	135.28
HMPREF1544_04709	107.32	138.85	99.16	133.87	128.7	134.76
HMPREF1544_11709	183.75	193.16	173.87	134.53	130.86	110.39
HMPREF1544_04890	106	113.09	104.74	134.53	133.65	46.36
HMPREF1544_11297	95.63	63.2	82.65	108.1	101.42	134.47
HMPREF1544_07417	120.52	120.39	122	116.26	112.4	134.44
HMPREF1544_02449	92.43	92.16	109.29	112.6	114.86	134.32
HMPREF1544_01511	70.55	76.47	61.44	134.24	124.59	23.66
HMPREF1544_04178	125.79	124.55	127.83	128.28	134.18	73.38
HMPREF1544_08303	126.96	136.46	116.12	133.82	127.8	82.43
HMPREF1544_06057	119.98	129.5	116.38	133.82	120.47	115.9
HMPREF1544_08078	46.13	60.23	34.39	133.75	131.94	25.02
HMPREF1544_02029	116.74	119.35	115.54	133.59	132.48	130.43
HMPREF1544_11766	18.7	21.01	11.16	133.48	133	25.43
HMPREF1544_09321	163.53	180.38	153.97	130.08	133.44	89.43
HMPREF1544_02599	76.52	63.75	78.8	133.3	120.82	124.81
HMPREF1544_04158	105.27	97.91	98.47	118.85	131.64	133.07
HMPREF1544_04479	97.62	102.04	93.42	100.22	96.35	133.01
HMPREF1544_10180	127.05	133.31	113.06	130.91	132.75	84.15
HMPREF1544_03014	162.75	103.08	195.7	58.74	76.39	132.74
HMPREF1544_11014	145.58	145.45	139.84	128.28	119.8	132.74
HMPREF1544_03690	175.16	192.18	162.54	132.73	122.41	62.85
HMPREF1544_11220	75.54	70.78	75.87	82.1	80.52	132.72
HMPREF1544_07299	386.24	374.17	357.05	132.54	109.58	107.38
HMPREF1544_07644	85.2	78.06	93.52	121.74	132.45	123.96
HMPREF1544_08985	99	91.43	103.03	115.72	117.32	132.44
HMPREF1544_00889	32.82	27.86	40.11	54.35	56.63	132.29
HMPREF1544_00942	112.79	115.69	114.66	99.64	103.41	132.05
HMPREF1544_01271	174	164.48	182.21	124.56	132.04	122.78
HMPREF1544_11756	104.76	114.77	100.9	131.16	131.84	95.18
HMPREF1544_02227	158.39	155.35	155.36	131.81	124.63	92.71
HMPREF1544_11256	110.86	112.94	106.59	131.8	127.97	123.92
HMPREF1544_00220	103.36	111.38	98.75	127.66	131.64	67.45
HMPREF1544_03953	120.81	134.91	118.94	129.07	131.63	91.95
HMPREF1544_01451	130.39	126.85	130.28	131.61	125.45	115.67
HMPREF1544_06765	76.7	54.77	90.49	65.05	72.7	131.51
HMPREF1544_09360	131.83	125.64	112.61	131.45	126.87	79.43
HMPREF1544_03843	120.02	106.63	111.52	128.04	128.12	131.22
HMPREF1544_08932	97.69	105.17	93.53	131.02	118.09	87.34
HMPREF1544_07242	109.23	115.83	105.25	130.38	130.91	33.73
HMPREF1544_04071	145.59	142.6	138.13	112.27	118.91	130.75
HMPREF1544_10406	55.17	57.63	54.4	99.66	94.57	130.63
HMPREF1544_08606	101.23	97.09	98.38	114.3	115.68	130.61
HMPREF1544_02838	170.73	167.6	163.29	120.86	118.71	130.58
HMPREF1544_01466	142.34	148.61	132.01	130.56	128.75	112.68
HMPREF1544_00898	86.18	90.05	87.13	130.56	128.65	60.4
HMPREF1544_07059	115.21	109.73	100.44	124.77	130.4	111.99
HMPREF1544_06050	96.76	110.19	92.31	130.4	120.88	91.4
HMPREF1544_11018	88.66	86.74	85.55	130.35	120.22	128.18
HMPREF1544_03020	121.25	126.58	112.11	122.55	118.44	130.33
HMPREF1544_04223	122.69	126.8	106.21	129.26	125.72	130.32
HMPREF1544_07942	172.66	115.67	201.86	84.5	128.75	130.31
HMPREF1544_06340	62.59	52.02	72.89	68.2	64.2	130.17
HMPREF1544_12260	147.38	149.37	145.29	124.3	130.15	126.75
HMPREF1544_09890	116.46	114.8	109.82	129.12	129.96	99.74
HMPREF1544_08288	170.52	172.72	148.73	129.88	117.26	103.21
HMPREF1544_09925	112.14	135.66	111.64	129.72	111.49	98.58
HMPREF1544_10510	110.23	113.46	111.4	129.72	123.83	107.33
HMPREF1544_10598	29.86	30.25	31.26	112.08	129.71	67.03
HMPREF1544_00203	68.28	72.48	62.52	129.58	122.9	86.42
HMPREF1544_05777	81.01	66.68	93.7	107.04	129.57	31.47
HMPREF1544_10163	61.77	61.66	73.57	69.76	69.19	129.54
HMPREF1544_03546	166.23	177.47	163.95	129.53	129.22	119.61
HMPREF1544_10416	108.74	113.64	102.76	95.59	92.05	129.46
HMPREF1544_12215	114.25	118.29	98.04	129.24	114.32	104.5
HMPREF1544_10641	150.87	156.69	146.05	126.61	129.19	119.72
HMPREF1544_06896	85.35	76.54	97.13	63.83	67.54	129.16
HMPREF1544_09426	143.43	137.4	132.87	126.43	129.11	114.01
HMPREF1544_06611	64.15	67.41	47.75	129.11	114.48	29.47
HMPREF1544_06132	120.41	123.29	115.79	125.05	129.1	90.49
HMPREF1544_04672	37.16	35.95	38.42	55.1	51.88	129.1
HMPREF1544_06078	56.3	45.55	61.36	65.48	71.41	129
HMPREF1544_06437	131.23	137.19	123.78	104.21	104.91	128.96
HMPREF1544_08135	123.18	121.17	119.13	128.9	123.78	103.68
HMPREF1544_00697	148.55	155.16	137.19	128.76	128.49	96.71
HMPREF1544_01654	61.65	54.81	81.28	68.12	72.82	128.68
HMPREF1544_01987	109.79	113.52	105.62	98.86	97.66	128.67
HMPREF1544_11440	166.3	148.56	146.7	109.16	128.65	67.63
HMPREF1544_09470	113.26	114.71	102.1	126.28	128.55	102.6
HMPREF1544_03904	92.53	98.47	88.94	126.17	128.53	96.72
HMPREF1544_07655	203.23	247.59	182.88	126.79	121.55	128.38
HMPREF1544_07327	102.4	88.02	101.58	81.82	80.01	128.18
HMPREF1544_11956	70.65	88.24	52.72	128.18	109.23	24.72
HMPREF1544_00384	102.08	45.85	111.84	79.15	128.14	124.67
HMPREF1544_09314	72	77.4	65.77	79.37	76.44	127.94
HMPREF1544_03951	118.12	125.79	107.45	127.92	122.72	71.01
HMPREF1544_02720	61.37	65.71	63.85	120.99	127.83	107.26
HMPREF1544_08610	142.84	144.66	156.85	127.68	108.44	115.93
HMPREF1544_02345	107.44	107.08	102.41	126.84	127.67	101.44
HMPREF1544_05866	109.92	113.46	121.75	84.09	86.12	127.66
HMPREF1544_02428	78.65	90.95	71.65	127.62	115.42	29.62
HMPREF1544_09889	157.34	160.92	140.42	127.53	116.98	120.09
HMPREF1544_00892	113.58	109.11	110.06	120.9	115.74	127.5
HMPREF1544_04130	126.1	134.31	114.52	127.49	119.9	112.31
HMPREF1544_10233	121.31	124.2	107.16	127.48	121.73	122.76
HMPREF1544_08934	126.22	124.11	118.46	127.46	124.57	109.42
HMPREF1544_02724	100.08	92.7	97.93	101.93	106.82	127.45
HMPREF1544_09983	99.73	103.52	91.3	127.42	125.66	67.23
HMPREF1544_03532	125.3	113.05	131.73	127.39	115.07	99.87
HMPREF1544_05716	104.31	113.31	104.63	119.91	127.38	42.49
HMPREF1544_06171	63.74	19.83	79.58	27.18	55.68	126.94
HMPREF1544_05608	80.6	88.65	82.25	126.93	116.23	59.25
HMPREF1544_07685	81.21	83.45	91.72	82.66	82.45	126.84
HMPREF1544_05021	131.74	129.12	127.75	124.23	126.81	118.38
HMPREF1544_07865	59.04	54.24	65.3	62.39	63.28	126.79
HMPREF1544_01639	148.3	160.31	143.26	126.71	120.86	112.63
HMPREF1544_04199	127.05	129.8	116.53	126.13	119.33	58.36
HMPREF1544_09502	84.28	91.09	88.14	126.09	122.54	65.33
HMPREF1544_07635	139.57	138.86	141.06	119.38	111.05	126.06
HMPREF1544_09884	93.59	77.18	79.69	125.98	113.57	49.89
HMPREF1544_02551	120.51	126.71	115.37	125.82	123.98	86.66
HMPREF1544_09281	171.78	186.73	177.15	108.08	117.36	125.8
HMPREF1544_04794	91.28	99.18	78.91	124.37	125.72	65.39
HMPREF1544_07160	77.59	82.74	96.57	125.6	101.76	94.44
HMPREF1544_08495	118.47	121.87	110.33	119.24	125.35	104.12
HMPREF1544_08591	52.75	49.43	70.36	51.7	53.66	125.35
HMPREF1544_00231	124.65	128.28	107.31	125.32	122.58	58.77
HMPREF1544_09143	49.45	68.5	46.97	124.97	95.91	39.21
HMPREF1544_10842	142.85	160.3	138.01	124.96	124.24	116.5
HMPREF1544_06724	29.69	23.7	32.96	113.46	118.57	124.81
HMPREF1544_00914	65.95	73.79	55	124.72	116.01	26.31
HMPREF1544_07161	128.78	135.23	121.4	124.64	116.29	74.86
HMPREF1544_11379	72.77	68.7	72.34	98.24	93.31	124.63
HMPREF1544_00285	111.72	105.9	111.78	119.01	122.27	124.59
HMPREF1544_08539	119.57	123.16	102.02	123.98	124.5	71.48
HMPREF1544_08633	155.88	158.91	156.98	124.46	118.03	120.12
HMPREF1544_03222	114.72	119.92	94.3	124.44	120.9	45.19
HMPREF1544_09552	152.65	159.73	139.4	120.22	124.14	93.86
HMPREF1544_03117	69.62	80.15	65.8	124.06	120.28	27.68
HMPREF1544_10572	101.18	98.26	103.32	114.07	115.61	124.01
HMPREF1544_06863	118.89	121.29	114.13	123.98	123.61	120.44
HMPREF1544_01464	86.6	85.21	74.09	123.66	122.12	111.57
HMPREF1544_05151	82.25	76.91	71.12	113.29	123.65	105.86
HMPREF1544_01254	273.32	254.14	262.78	122.3	123.51	113.51
HMPREF1544_01407	122.76	128.69	118.81	122.64	123.39	121.68
HMPREF1544_11982	139.07	146.97	142.99	119.94	123.37	118.47
HMPREF1544_05815	127.97	132.9	122.96	123.36	108.23	105.88
HMPREF1544_02284	180.28	182.73	162.17	122.86	123.3	102.15
HMPREF1544_03094	54.81	62.13	45.89	123.21	116.15	22.63
HMPREF1544_01812	102.1	113.87	98.07	123.16	113.68	107.22
HMPREF1544_06356	102.51	91.19	97.16	91.02	95.77	123.09
HMPREF1544_04530	90.4	88.66	94.24	102.95	94.81	123.06
HMPREF1544_12296	75.43	73.56	73.56	78	79.18	122.98
HMPREF1544_05270	151.37	127.4	125.69	97.62	122.92	28.8
HMPREF1544_10506	89.75	91.73	76.89	122.89	99.52	31.97
HMPREF1544_08935	111.6	105.17	116.33	122.78	116.02	110.32
HMPREF1544_09943	72.76	66.95	66.29	122.77	115.36	53.9
HMPREF1544_03718	69.93	54.94	76.1	65.98	74.31	122.71
HMPREF1544_04126	139.06	149.66	71.22	117.57	122.69	25.42
HMPREF1544_11775	100.39	98.27	104.01	122.64	122	65.21
HMPREF1544_01599	89.28	100.63	85.84	118.38	122.53	28.04
HMPREF1544_03424	574.81	581.8	479.4	122.51	109.92	92.84
HMPREF1544_08914	33.3	33.47	61.05	54.15	59.06	122.49
HMPREF1544_04138	65.84	67.31	63.29	117.5	122.37	107.59
HMPREF1544_09885	93.13	86.04	86.91	122.35	109.96	61.97
HMPREF1544_10849	71.59	91.9	56.91	122.33	82.3	43.29
HMPREF1544_07937	78.33	84.68	67.85	122.18	120.68	78.29
HMPREF1544_10558	69.85	62.88	78.29	63.54	69.61	121.9
HMPREF1544_11281	72.55	69.38	76.31	71.97	72.15	121.87
HMPREF1544_09150	88.51	98.05	71.87	121.84	119.99	34.74
HMPREF1544_11549	99.12	102.84	101.56	121.81	115.61	87.73
HMPREF1544_04637	105.57	108.08	97.49	121.79	119.85	96.66
HMPREF1544_11831	162.35	172.58	153.52	121.78	115.34	98.23
HMPREF1544_09848	114.51	114.76	103.16	120.68	121.69	83.25
HMPREF1544_07182	153.34	158.81	128.53	119.3	121.58	100.67
HMPREF1544_01470	149.85	146.03	148.2	93.6	96.11	121.52
HMPREF1544_06398	119.45	120.88	112.66	117.46	121.46	109.78
HMPREF1544_07614	106.32	105.83	96.86	121.36	118.41	91.08
HMPREF1544_08268	141.31	146.83	130.99	121.15	118.27	99.13
HMPREF1544_00684	88.25	91.39	88.26	121.1	118.3	108.2
HMPREF1544_03929	99.76	105.88	96.63	118.17	121.03	91.3
HMPREF1544_04551	123.09	124.43	123.63	121	111.16	115.67
HMPREF1544_01806	111.48	133.09	109.85	110.05	106.41	120.82
HMPREF1544_01003	70.88	77.55	72.2	118.01	120.81	20.13
HMPREF1544_08100	113.23	102.72	110.81	120.8	116.52	119.69
HMPREF1544_05786	101.13	94.58	103.97	101.88	99.5	120.8
HMPREF1544_07908	95.25	90.15	89.52	102.88	120.49	99.59
HMPREF1544_02452	175.3	203.77	161.02	120.39	118.43	58.49
HMPREF1544_06942	59.28	47.65	51.65	107.46	120.34	26.1
HMPREF1544_07382	98.85	92.35	87.71	112.64	120.21	109.74
HMPREF1544_09181	82.37	77.71	75.62	120.18	100.64	66.45
HMPREF1544_05216	70.18	61.17	78.59	105.14	120.18	48.66
HMPREF1544_11738	107.72	98.37	99.34	110.81	120.13	108.66
HMPREF1544_04980	115.2	118.86	107.85	118.82	114.22	120.08
HMPREF1544_00461	99.33	102.01	90.36	119.94	117.24	99.01
HMPREF1544_07087	102.53	103.12	92.53	118.85	119.68	94.21
HMPREF1544_08436	68.76	70.71	81.87	60.93	61.54	119.63
HMPREF1544_03797	157.33	145.4	143.89	119.62	118.17	48.23
HMPREF1544_09987	91.46	89.51	98.85	99.68	97.77	119.57
HMPREF1544_02039	84.63	85.21	87.61	115.53	111.9	119.49
HMPREF1544_01447	148.18	148.32	136.87	114.02	118.88	119.4
HMPREF1544_10244	109.83	111.25	96.57	119.38	117.61	67.24
HMPREF1544_04402	126.79	132.5	123.95	119.31	119.31	107.43
HMPREF1544_02125	123.07	125.19	122.37	119.27	117.39	108.91
HMPREF1544_04857	154.87	145.66	147.75	106.85	95.25	119.14
HMPREF1544_08839	114.42	91.98	108.31	102.87	119.01	34.07
HMPREF1544_08174	118.27	113.78	112.7	109.26	102.43	118.96
HMPREF1544_11898	171.92	183.68	153.31	118.9	113.16	106.51
HMPREF1544_04592	331.44	424.97	292.92	118.88	114.21	51.22
HMPREF1544_07746	105.86	98.41	102	116.5	118.88	96.35
HMPREF1544_12381	93	98.49	101.74	118.88	110.17	86.42
HMPREF1544_08518	92.96	108.03	83.8	117.57	118.78	105.77
HMPREF1544_11780	85.82	81.38	82.01	118.7	113.93	103.09
HMPREF1544_10990	48.72	46.19	63.52	60.23	66.58	118.7
HMPREF1544_06947	81.84	77.64	91.62	88.66	93.41	118.67
HMPREF1544_03050	82.88	75.69	85.42	75.95	81.27	118.66
HMPREF1544_01568	143.18	146.45	133.81	118.54	115.78	76.83
HMPREF1544_12087	120	120.01	112.45	111.65	110.77	118.5
HMPREF1544_11682	72.31	88.46	58.99	118.43	110.55	31.08
HMPREF1544_06235	163.34	163.22	150.54	118.31	116.95	111.47
HMPREF1544_10055	53.4	60.41	51.97	117.21	118.26	66.65
HMPREF1544_06263	105.38	101.54	97.64	102.63	96.89	118.23
HMPREF1544_03680	64.82	65.37	55.62	118.16	108.99	61.27
HMPREF1544_06083	107.16	104.5	116.06	112.99	117.99	110.45
HMPREF1544_06450	102.78	100.83	99.41	117.88	107.78	95.35
HMPREF1544_02250	109.9	102.52	106.01	117.83	113.75	103.95
HMPREF1544_04470	17.01	10.31	18.7	55.59	66.11	117.83
HMPREF1544_04646	38.97	33.39	55.6	62.83	52.5	117.7
HMPREF1544_01615	45	17.42	48.54	20.57	58.05	117.63
HMPREF1544_02523	104.41	98.53	118.93	110.39	112.34	117.42
HMPREF1544_10654	105.2	63.02	107.87	95.28	117.26	108.71
HMPREF1544_04275	75.65	35.75	88.61	50.37	79.45	117.18
HMPREF1544_00265	94.82	82.36	95.47	103.76	117.12	112.72
HMPREF1544_02749	418.26	444.64	401.28	117.01	104.27	61.65
HMPREF1544_10749	204.52	200.57	196.46	117.01	109.54	102.78
HMPREF1544_02053	133.56	97.03	143	79.9	116.98	30.28
HMPREF1544_11026	114.78	112.68	107.98	116.91	116.28	108.89
HMPREF1544_03218	99.37	102.52	91.4	111.92	116.76	100.62
HMPREF1544_03432	62.04	77.65	63.03	114.58	116.72	42
HMPREF1544_02960	95.59	21.35	111.81	37.5	116.71	92.38
HMPREF1544_01490	114.37	114	109.07	105.13	116.66	114.02
HMPREF1544_00826	90.76	98.2	86.39	83.27	90.49	116.64
HMPREF1544_00070	89.67	88.24	77.95	116.58	111.7	21.33
HMPREF1544_00801	141.35	146.46	134.64	116.48	110.64	90.56
HMPREF1544_01510	99.16	30.64	108.5	78.23	116.04	86.6
HMPREF1544_03002	44	30.77	56.25	42.54	52.93	115.98
HMPREF1544_02801	161.09	179.01	153.78	110.41	113.59	115.91
HMPREF1544_00636	255.93	281.25	214.42	115.88	103.9	62.18
HMPREF1544_00406	100.16	103.28	88.65	115.88	109.75	73.06
HMPREF1544_11822	131.9	154.52	134.31	115.79	99.84	57.38
HMPREF1544_08632	117.25	134.42	91.8	115.77	100.4	35.3
HMPREF1544_09196	107.47	105.74	108.35	115.7	113.73	99.51
HMPREF1544_07652	84.57	81.32	88.57	84.56	81.96	115.67
HMPREF1544_00881	98.26	108.95	103.3	107.05	103.89	115.61
HMPREF1544_10389	119.11	115.75	117.56	98.67	98.84	115.58
HMPREF1544_04246	145.37	151.01	128.43	111.97	107.42	115.57
HMPREF1544_03534	92.53	101.06	87.7	115.56	109.45	74.35
HMPREF1544_07846	40.02	38.76	40.67	79.82	85.69	115.52
HMPREF1544_08820	49.46	44.12	53.14	102.33	115.5	113.06
HMPREF1544_08706	26.54	36.84	22.4	115.49	93.03	22.12
HMPREF1544_01793	97.2	100.72	86.25	85.04	78.5	115.39
HMPREF1544_06440	31.9	24.62	34.48	96.24	107.43	115.39
HMPREF1544_09386	84.87	74.12	76.11	100.9	115.32	21.15
HMPREF1544_03124	99.27	103.93	97.92	115.22	112.92	86.01
HMPREF1544_05336	116.14	114.26	102.95	115.2	97.56	90.17
HMPREF1544_04321	87.9	85.54	95.16	101.63	105.89	114.98
HMPREF1544_11083	83.27	82.04	72.65	109.5	114.92	28.1
HMPREF1544_04441	165.72	152.59	141.26	114.84	109.91	102.87
HMPREF1544_11398	283.16	310.45	256.95	113.78	114.81	114.77
HMPREF1544_08582	167.91	96.77	198.24	73.19	114.61	99.96
HMPREF1544_09603	110.95	121.91	110.1	114.61	109.71	85.53
HMPREF1544_01482	121.75	116.33	104.62	109.35	114.38	25.95
HMPREF1544_10823	146.18	143.65	137.84	114.37	107.07	94.59
HMPREF1544_03586	105.83	98.5	99.43	113.68	114.34	113.44
HMPREF1544_02921	99.02	92.64	93.11	114.32	114.32	106.7
HMPREF1544_01719	49.4	47.3	54.45	106.27	114.31	28.61
HMPREF1544_11652	222.47	228.22	202.03	114.1	111.09	71.35
HMPREF1544_04240	126.9	122.98	117.17	109.61	114.01	78.83
HMPREF1544_10612	111.87	29.59	147.39	41.85	113.93	41.94
HMPREF1544_07643	50.08	39.31	56.7	68.39	77.8	113.87
HMPREF1544_04488	88.67	78.06	82.31	113.74	113.73	96.14
HMPREF1544_00403	91.36	85.7	100	110.38	113.46	112.31
HMPREF1544_02611	111.04	117.68	103.65	108.17	113.37	26.15
HMPREF1544_10575	65.8	88.69	71.3	49.92	42.38	113.32
HMPREF1544_08992	70.6	74.53	62	113.28	109.87	28.69
HMPREF1544_11047	145.95	148.96	118.72	113.2	113.19	84.86
HMPREF1544_02878	156.07	207.92	120.83	113.14	98.38	103.34
HMPREF1544_08893	91.1	90.08	97.43	80.22	80.34	113.13
HMPREF1544_06880	123.52	161.06	125.98	113.09	94.58	89.93
HMPREF1544_01922	99.55	98.21	90.47	113.09	104.73	99.01
HMPREF1544_09642	136.3	144.84	136.65	113.07	111.22	101.92
HMPREF1544_10319	72.2	72.28	75.04	88.94	87.83	113.01
HMPREF1544_08162	134.22	132.21	125.04	104.83	111.74	112.98
HMPREF1544_05993	108.02	104.77	107	112.97	101.7	96.72
HMPREF1544_06319	135.64	76.44	144.92	87.19	112.85	68.46
HMPREF1544_01618	127.79	118.59	123.7	109.69	112.78	89.52
HMPREF1544_01733	102.96	104.15	99.27	71.69	71.01	112.7
HMPREF1544_04102	55.97	56.05	56.64	100.81	112.61	96.07
HMPREF1544_05903	113.59	146.32	97.61	112.46	96.43	69.92
HMPREF1544_06489	91.89	89.37	93.15	73.29	72.99	112.28
HMPREF1544_09350	102.66	85.25	116.02	107.2	112.24	87.12
HMPREF1544_05585	92.45	94.66	83.57	112.15	103.54	59.72
HMPREF1544_06479	112.2	92.55	109.89	77.86	82.07	112.12
HMPREF1544_02313	63.38	72.03	55.84	112.06	96.71	23.47
HMPREF1544_11136	108.99	112.28	101.46	112.03	94.27	81.36
HMPREF1544_10890	134.01	106.12	135.36	92.56	111.94	69.42
HMPREF1544_04968	83.13	85.57	75.32	111.94	107.8	83.66
HMPREF1544_03989	105.56	106.34	101.07	111.91	104.89	97.07
HMPREF1544_10141	93.72	81.73	86.29	74.92	111.76	57.81
HMPREF1544_03503	134.62	127.25	124.8	84.29	85.87	111.74
HMPREF1544_06612	50.84	92.51	36.27	111.29	98.04	22.35
HMPREF1544_06249	94.3	81.13	126.7	84.6	94.81	111.27
HMPREF1544_04423	53.93	57.33	51.78	111.27	108.4	43.37
HMPREF1544_11864	114.7	121.37	113.3	111.25	105.45	52.28
HMPREF1544_08740	108.13	111.7	102.04	98.99	97.44	111.19
HMPREF1544_08124	86.8	93.58	72.44	111.16	101.81	72.56
HMPREF1544_05498	38.77	37.54	35.43	108.78	111.09	24.67
HMPREF1544_02016	136.27	141.36	119.86	110.97	110.4	81.84
HMPREF1544_09652	78.43	89.23	75.13	96.56	98.44	110.91
HMPREF1544_09800	99.85	102.58	103.16	107.73	110.9	109.3
HMPREF1544_11414	72.11	72.44	67.02	110.05	110.84	79.4
HMPREF1544_12222	52.52	50.28	54.26	50.71	49.02	110.69
HMPREF1544_11506	86.07	94.87	78.99	110.66	107.97	30.26
HMPREF1544_09003	23.76	13.56	28.43	63.76	75.34	110.61
HMPREF1544_09609	87.91	84.8	74.06	110.58	102.41	95.88
HMPREF1544_02537	88.22	98.71	89.83	110.55	102.75	109.96
HMPREF1544_03260	103.92	116.67	105.9	86.01	89.74	110.51
HMPREF1544_09147	101.89	94.84	101.27	85.5	82.08	110.5
HMPREF1544_08963	70.88	77.8	62.92	110.5	103.15	30.64
HMPREF1544_11824	289.7	199.89	289.46	87.07	110.48	80.71
HMPREF1544_10302	129.69	134.2	131.46	110.33	108.52	71.77
HMPREF1544_05836	114.51	127.57	108.15	110.24	107.38	110.11
HMPREF1544_04134	75.1	58.27	60.25	105.07	110.18	92.05
HMPREF1544_00177	73.62	74.82	73.39	110.18	103.34	74.07
HMPREF1544_08631	71.97	80.55	59.75	110.15	101.08	29.92
HMPREF1544_01201	43.57	28.83	55.12	39.56	48.13	110.14
HMPREF1544_10715	58.63	55.25	58.37	110.12	109.77	94.75
HMPREF1544_09465	83.86	90.61	80.55	110.08	109.33	60.38
HMPREF1544_05853	126.77	133.97	140.22	108.12	110.02	99.31
HMPREF1544_02323	91.52	84.46	87.02	103.46	109.82	97.14
HMPREF1544_03029	107.87	110.62	103.47	102.54	98.99	109.8
HMPREF1544_04203	205.01	197.57	180.21	109.04	109.63	96.35
HMPREF1544_10847	77.28	66.17	75.77	78.07	85.36	109.36
HMPREF1544_03330	99.13	87.8	106.53	84.34	81.31	109.21
HMPREF1544_07122	57.14	64.23	55.78	86.99	82.52	109.08
HMPREF1544_01741	126.15	130.38	138.85	109.06	92.77	98.04
HMPREF1544_09846	121.57	118.89	128.48	109.02	107.62	95.78
HMPREF1544_06731	51.68	50.03	55.22	49.22	51.17	108.92
HMPREF1544_06630	95.53	103.77	91.16	108.88	98.56	81.19
HMPREF1544_07388	192.65	133.67	196.98	84.95	108.8	41.91
HMPREF1544_01613	28.11	65.41	22.29	108.77	67.69	27.7
HMPREF1544_07446	93.66	102.07	86.64	108.74	100.92	82.32
HMPREF1544_00774	60.83	66.13	51.88	108.6	103.82	19.53
HMPREF1544_10040	82.25	80.43	77.74	108.53	107.4	76.63
HMPREF1544_01849	49.59	41.99	47.7	56.5	58.52	108.49
HMPREF1544_00051	93.62	105.49	70.61	108.46	95.93	31.87
HMPREF1544_12250	124.66	124.74	114.79	108.4	106.35	99.15
HMPREF1544_09389	53.75	55.66	60.36	68.58	77.81	108.35
HMPREF1544_07311	33.79	21.73	33.32	81.48	108.33	70.64
HMPREF1544_08442	60.68	66.74	50.27	108.16	104.88	21.69
HMPREF1544_06647	118.12	86.65	110.34	91.28	108.14	63.2
HMPREF1544_03010	134.65	137.61	130.78	107.77	103.52	100.22
HMPREF1544_07469	100.84	100.34	112.63	79.64	81.97	107.67
HMPREF1544_12197	45.47	51.43	38.33	107.54	99.58	24.38
HMPREF1544_06971	91.23	99.85	93.14	73.73	69.78	107.46
HMPREF1544_08657	143.38	138.48	150.23	107.43	105.21	101.92
HMPREF1544_03056	105.87	111.58	94.52	107.43	106.37	92.88
HMPREF1544_07403	87.74	87.27	82.28	107.41	104.52	88.96
HMPREF1544_10257	153.89	165.1	138.58	101.79	107.3	83.32
HMPREF1544_06819	93.13	84.01	85.16	107.25	95.45	83.67
HMPREF1544_06805	122.29	134.42	118.79	107.18	99.73	105.48
HMPREF1544_02148	87.93	92.08	88.26	102.12	93.44	107.14
HMPREF1544_04811	36.2	34.9	44.38	19.58	18	106.94
HMPREF1544_07320	75.38	50.7	86.33	82.16	102.56	106.89
HMPREF1544_00199	151.88	153.94	135.33	101.08	106.78	68.19
HMPREF1544_02128	113.84	114.03	112.6	106.7	100.28	82.73
HMPREF1544_12369	112.82	78.57	124.87	86.92	106.63	82
HMPREF1544_02757	68.36	64.24	68.19	67.52	72.62	106.55
HMPREF1544_02538	108.34	107.55	105.43	106.53	103.99	90.32
HMPREF1544_00668	27.96	19.98	34.38	79.61	106.08	106.4
HMPREF1544_09962	72.92	75.28	71.02	81.67	85.07	106.31
HMPREF1544_03653	49.54	49.64	43.56	105.92	106.25	33.22
HMPREF1544_09997	77.57	63.03	77.19	18.88	24.81	106.13
HMPREF1544_11905	49.41	34.7	49.11	7.04	14.15	106.09
HMPREF1544_00678	103.39	101	100.84	90.65	80.45	106.04
HMPREF1544_07807	87.8	92.83	89.31	105.67	100.44	101.7
HMPREF1544_00809	42	43.4	39.69	105.52	104.37	22.45
HMPREF1544_02455	31.9	27.84	34.94	52.46	49.86	105.5
HMPREF1544_07883	120.89	123.77	117.32	105.45	105.08	52.29
HMPREF1544_05040	86.53	94.52	86.76	104.81	105.42	41.59
HMPREF1544_08564	130.95	120.72	104.9	99.32	100.51	105.4
HMPREF1544_03416	88.39	104.14	82.69	105.4	95.14	79.08
HMPREF1544_03837	91.66	99.32	81.43	105.4	99.12	56.45
HMPREF1544_08911	101.46	96.43	103.37	90.45	91.5	105.33
HMPREF1544_09789	136.24	139.88	127.04	105.22	104.96	89.25
HMPREF1544_03356	73.71	74.62	69.61	105.15	97.25	27.68
HMPREF1544_11480	48.24	35.72	59.17	82.8	105.11	29.07
HMPREF1544_10720	134.59	136.35	132.32	105.1	101.65	88.32
HMPREF1544_02416	103.23	100.95	93.77	91.53	104.67	105.08
HMPREF1544_07583	97.19	88.76	109.83	52.41	60.94	104.92
HMPREF1544_06245	88.04	98.59	73.74	104.87	91.96	54.1
HMPREF1544_00897	66.72	71.93	61.39	96.46	104.86	48.35
HMPREF1544_02813	88.94	93.85	73.22	104.8	103.41	85.4
HMPREF1544_03223	107.84	114.64	107.13	95.3	88.75	104.73
HMPREF1544_07892	60.82	57.81	66.3	77.91	74.4	104.66
HMPREF1544_08423	153.04	126.21	155.64	82.43	104.63	96.67
HMPREF1544_00090	77.99	77.96	66.4	104.51	98.92	77.53
HMPREF1544_04478	112.03	123.84	101.07	104.47	98.13	73.09
HMPREF1544_10134	101	84.19	92.22	97.32	104.41	103.11
HMPREF1544_00205	135.68	134.69	125.75	104.26	103.13	77.1
HMPREF1544_03793	35.74	28.59	39.2	73.26	77.61	104.23
HMPREF1544_07590	90.19	91.23	86.11	103.77	104.21	68.78
HMPREF1544_01162	57.14	40.74	65.95	42.48	45.36	104.17
HMPREF1544_00307	76.46	84.74	78.72	101.12	104.02	29.95
HMPREF1544_00299	103.9	114.87	85.85	103.92	95.11	36.08
HMPREF1544_11184	77.94	57.65	66.02	81.27	103.91	94.15
HMPREF1544_04412	47.5	50.18	48.43	103.89	93.59	42.9
HMPREF1544_06902	68.84	67.14	71.33	74.49	75.52	103.88
HMPREF1544_05594	103.43	102.1	98.54	103.87	102.42	74
HMPREF1544_05411	348.25	221.11	285.29	70.67	103.82	94.5
HMPREF1544_07282	115.55	117.23	113.33	103.81	98.88	81.85
HMPREF1544_07413	64.46	61.39	55.89	103.79	102.6	75.41
HMPREF1544_12064	114.73	122.31	109.71	103.7	99.34	72.89
HMPREF1544_02633	104.1	108.95	101.91	103.65	97.22	101.64
HMPREF1544_06539	111.29	108.85	103.25	103.53	101.25	90.26
HMPREF1544_07797	92.64	87.7	95.02	102.68	103.42	94.91
HMPREF1544_11628	57.67	52.69	59.32	47.63	47.41	103.14
HMPREF1544_10081	87.3	92.92	93.54	103.11	103.11	89.39
HMPREF1544_11949	82.09	50.45	57.97	63.22	103.11	31.33
HMPREF1544_12129	66.87	64.87	62.3	80.42	83.08	103.09
HMPREF1544_10363	62.87	67.39	64.91	98.48	102.75	103.06
HMPREF1544_02104	108.86	121.15	99.95	103	92.89	79.8
HMPREF1544_00511	66.34	76.24	53.15	103	99.65	36.93
HMPREF1544_10907	145.03	139.07	155.63	43.87	50.01	102.95
HMPREF1544_07340	41.55	33.27	43.38	96.14	102.92	85.39
HMPREF1544_10874	74.63	81.88	63.21	102.78	89.97	27.19
HMPREF1544_08011	102.4	95.95	96.77	78.31	78.18	102.74
HMPREF1544_05487	56.25	57.43	52.72	102.71	86.26	71
HMPREF1544_04170	94.58	96	79.82	102.7	100.86	75.85
HMPREF1544_08315	55.05	47.41	52.78	88.75	102.65	100.05
HMPREF1544_04294	110.72	96.15	107.23	84.54	102.61	91.74
HMPREF1544_11629	106.14	108.69	105.05	90.66	89.88	102.61
HMPREF1544_01140	109.67	103.16	102.61	95.21	93.83	102.36
HMPREF1544_04566	136.13	152.97	134.8	90.6	90.64	102.33
HMPREF1544_01800	74.56	56.79	74.46	78.1	101.84	102.24
HMPREF1544_07793	64.29	61.84	64.69	102.14	97.34	61.2
HMPREF1544_03862	20.91	21.16	20.68	102.08	94.46	87.89
HMPREF1544_04532	145.52	141.79	114.51	102.02	95.93	35.65
HMPREF1544_02242	70.79	64.69	73.16	84.17	82.28	102
HMPREF1544_06861	136.61	150.87	126.65	101.98	94.39	54.2
HMPREF1544_03902	39.48	34.42	48.7	41.2	56.38	101.85
[truncated: 8,290 more rows]

## Sheet: Table S3
Supplementary Table S3. Annotation by KEGG, NR and GO
Gene IDs	Abbreviation of Gene IDs	KEGG	NR	GO
HMPREF1544_08145	H08145	K02332//DNA polymerase gamma 1 [EC:2.7.7.7]+ko04139//Mitophagy - yeast;K02332//DNA polymerase gamma 1 [EC:2.7.7.7]+ko04139//Mitophagy - yeast	EPB85093.1|0.0e+00|hypothetical protein HMPREF1544_08145 [Mucor circinelloides f. circinelloides 1006PhL]	GO:0000002//mitochondrial genome maintenance;GO:0006308//DNA catabolic process;GO:1901360//organic cyclic compound metabolic process;GO:0009056//catabolic process;GO:0044237//cellular metabolic process;GO:0034645//cellular macromolecule biosynthetic process;GO:0006725//cellular aromatic compound metabolic process;GO:0090304//nucleic acid metabolic process;GO:0046700//heterocycle catabolic process…
HMPREF1544_07449	H07449	K14840//nucleolar protein 53	EPB85780.1|6.7e-248|hypothetical protein HMPREF1544_07449 [Mucor circinelloides f. circinelloides 1006PhL]	GO:0000027//ribosomal large subunit assembly;GO:0006996//organelle organization;GO:0065003//protein-containing complex assembly;GO:0044085//cellular component biogenesis;GO:0016043//cellular component organization;GO:0022618//ribonucleoprotein complex assembly;GO:0071826//ribonucleoprotein complex subunit organization;GO:0042273//ribosomal large subunit biogenesis;GO:0034622//cellular protein-con…
HMPREF1544_08724	H08724	K03844//alpha-1,2-mannosyltransferase [EC:2.4.1.131]+ko01100//Metabolic pathways+ko00513//Various types of N-glycan biosynthesis+ko00510//N-Glycan biosynthesis	EPB84488.1|4.5e-282|alpha-1,2-mannosyltransferase [Mucor circinelloides f. circinelloides 1006PhL]	GO:0000030//mannosyltransferase activity;GO:0003824//catalytic activity;GO:0016740//transferase activity;GO:0000026//alpha-1,2-mannosyltransferase activity;GO:0016757//transferase activity, transferring glycosyl groups;GO:0016758//transferase activity, transferring hexosyl groups;GO:0004376//glycolipid mannosyltransferase activity;
HMPREF1544_09065	H09065	K00522//ferritin heavy chain [EC:1.16.3.2];K00522//ferritin heavy chain [EC:1.16.3.2]	EPB84202.1|5.8e-94|hypothetical protein HMPREF1544_09065 [Mucor circinelloides f. circinelloides 1006PhL]	GO:0000041//transition metal ion transport;GO:0051234//establishment of localization;GO:0030003//cellular cation homeostasis;GO:0098771//inorganic ion homeostasis;GO:0051179//localization;GO:0006826//iron ion transport;GO:0006811//ion transport;GO:0055065//metal ion homeostasis;GO:0006879//cellular iron ion homeostasis;GO:0006873//cellular ion homeostasis;GO:0019725//cellular homeostasis;GO:00068…
HMPREF1544_03795	H03795	K07152//protein SCO1/2	EPB89426.1|1.7e-164|hypothetical protein HMPREF1544_03795 [Mucor circinelloides f. circinelloides 1006PhL]	GO:0000041//transition metal ion transport;GO:0055076//transition metal ion homeostasis;GO:0055082//cellular chemical homeostasis;GO:0098771//inorganic ion homeostasis;GO:0009987//cellular process;GO:0034622//cellular protein-containing complex assembly;GO:0008535//respiratory chain complex IV assembly;GO:0006878//cellular copper ion homeostasis;GO:0043933//protein-containing complex subunit orga…
HMPREF1544_03786	H03786	K18715//nucleoporin NUP159;K02898//large subunit ribosomal protein L26e+ko03010//Ribosome;K18715//nucleoporin NUP159	EPB89417.1|0.0e+00|hypothetical protein HMPREF1544_03786 [Mucor circinelloides f. circinelloides 1006PhL]	GO:0000055//ribosomal large subunit export from nucleus;GO:0071704//organic substance metabolic process;GO:0006913//nucleocytoplasmic transport;GO:0071427//mRNA-containing ribonucleoprotein complex export from nucleus;GO:0043170//macromolecule metabolic process;GO:0008104//protein localization;GO:0071705//nitrogen compound transport;GO:0050657//nucleic acid transport;GO:0051234//establishment of …
HMPREF1544_08670	H08670	K08866//serine/threonine-protein kinase TTK/MPS1 [EC:2.7.12.1]+ko04111//Cell cycle - yeast;K08866//serine/threonine-protein kinase TTK/MPS1 [EC:2.7.12.1]+ko04111//Cell cycle - yeast	EPB84575.1|8.0e-243|TTK protein kinase [Mucor circinelloides f. circinelloides 1006PhL]	GO:0000075//cell cycle checkpoint;GO:0000278//mitotic cell cycle;GO:0007346//regulation of mitotic cell cycle;GO:0045930//negative regulation of mitotic cell cycle;GO:0065007//biological regulation;GO:0007093//mitotic cell cycle checkpoint;GO:0048519//negative regulation of biological process;GO:0009987//cellular process;GO:0050789//regulation of biological process;GO:0007059//chromosome segregat…
HMPREF1544_03006	H03006	K10903//HUS1 checkpoint protein;K10903//HUS1 checkpoint protein	EPB90172.1|3.9e-167|hypothetical protein HMPREF1544_03006 [Mucor circinelloides f. circinelloides 1006PhL]	GO:0000075//cell cycle checkpoint;GO:0031570//DNA integrity checkpoint;GO:0050789//regulation of biological process;GO:0009987//cellular process;GO:0051726//regulation of cell cycle;GO:0033554//cellular response to stress;GO:0000077//DNA damage checkpoint;GO:0048519//negative regulation of biological process;GO:0065007//biological regulation;GO:0048523//negative regulation of cellular process;GO:…
HMPREF1544_08639	H08639	K03237//translation initiation factor 2 subunit 1+ko04141//Protein processing in endoplasmic reticulum+ko03013//RNA transport+ko04138//Autophagy - yeast	EPB84622.1|3.8e-173|translation initiation factor 2 subunit 1 [Mucor circinelloides f. circinelloides 1006PhL]	GO:0000077//DNA damage checkpoint;GO:1901987//regulation of cell cycle phase transition;GO:0048523//negative regulation of cellular process;GO:0051716//cellular response to stimulus;GO:0010564//regulation of cell cycle process;GO:1903047//mitotic cell cycle process;GO:1901990//regulation of mitotic cell cycle phase transition;GO:0065007//biological regulation;GO:0033554//cellular response to stre…
HMPREF1544_02014	H02014	K00390//phosphoadenosine phosphosulfate reductase [EC:1.8.4.8 1.8.4.10]+ko00920//Sulfur metabolism+ko01100//Metabolic pathways	EPB91134.1|2.5e-160|phosphoadenosine phosphosulfate reductase [Mucor circinelloides f. circinelloides 1006PhL]	GO:0000103//sulfate assimilation;GO:0006790//sulfur compound metabolic process;GO:0055114//oxidation-reduction process;GO:0009987//cellular process;GO:0044237//cellular metabolic process;GO:0008152//metabolic process;GO:0016491//oxidoreductase activity;GO:0016667//oxidoreductase activity, acting on a sulfur group of donors;GO:0016671//oxidoreductase activity, acting on a sulfur group of donors, d…
HMPREF1544_08596	H08596	NA	EPB84653.1|0.0e+00|hypothetical protein HMPREF1544_08596 [Mucor circinelloides f. circinelloides 1006PhL]	GO:0000123//histone acetyltransferase complex;GO:1902494//catalytic complex;GO:0005634//nucleus;GO:0070013//intracellular organelle lumen;GO:0043231//intracellular membrane-bounded organelle;GO:0043227//membrane-bounded organelle;GO:0043229//intracellular organelle;GO:0043226//organelle;GO:0005622//intracellular;GO:0031248//protein acetyltransferase complex;GO:0043233//organelle lumen;GO:1902562/…
HMPREF1544_03312	H03312	K11361//transcription factor SPT20;K20353//COPII coat assembly protein SEC16	EPB89791.1|0.0e+00|hypothetical protein HMPREF1544_03312 [Mucor circinelloides f. circinelloides 1006PhL]	GO:0000124//SAGA complex;GO:0000123//histone acetyltransferase complex;GO:0043226//organelle;GO:0043233//organelle lumen;GO:0032991//protein-containing complex;GO:0031981//nuclear lumen;GO:0070013//intracellular organelle lumen;GO:0110165//cellular anatomical entity;GO:0005654//nucleoplasm;GO:1902493//acetyltransferase complex;GO:0005622//intracellular;GO:0070461//SAGA-type complex;GO:1905368//pe…
HMPREF1544_07549	H07549	K15272//solute carrier family 35 (UDP-sugar transporter), member A1/2/3;K15271//ATP-dependent DNA helicase HFM1/MER3 [EC:3.6.4.12]	EPB85642.1|2.9e-193|hypothetical protein HMPREF1544_07549 [Mucor circinelloides f. circinelloides 1006PhL]	GO:0000139//Golgi membrane;GO:0031224//intrinsic component of membrane;GO:0005622//intracellular;GO:0016021//integral component of membrane;GO:0016020//membrane;GO:0031090//organelle membrane;GO:0005794//Golgi apparatus;GO:0043227//membrane-bounded organelle;GO:0005737//cytoplasm;GO:0043231//intracellular membrane-bounded organelle;GO:0043229//intracellular organelle;GO:0098588//bounding membrane…
HMPREF1544_05210	H05210	K03352//anaphase-promoting complex subunit 5+ko04120//Ubiquitin mediated proteolysis+ko04113//Meiosis - yeast+ko04111//Cell cycle - yeast;K03352//anaphase-promoting complex subunit 5+ko04120//Ubiquitin mediated proteolysis+ko04113//Meiosis - yeast+ko04111//Cell cycle - yeast	EPB88032.1|0.0e+00|hypothetical protein HMPREF1544_05210 [Mucor circinelloides f. circinelloides 1006PhL]	GO:0000152//nuclear ubiquitin ligase complex;GO:0031461//cullin-RING ubiquitin ligase complex;GO:0043226//organelle;GO:1990234//transferase complex;GO:0005622//intracellular;GO:0043231//intracellular membrane-bounded organelle;GO:1902494//catalytic complex;GO:0000151//ubiquitin ligase complex;GO:0005680//anaphase-promoting complex;GO:0043227//membrane-bounded organelle;GO:0005634//nucleus;GO:0110…
HMPREF1544_04380	H04380	K14308//nuclear pore complex protein Nup54+ko03013//RNA transport;K14307//nucleoporin p58/p45+ko03013//RNA transport	EPB88741.1|8.9e-264|hypothetical protein HMPREF1544_04380 [Mucor circinelloides f. circinelloides 1006PhL]	GO:0000154//rRNA modification;GO:0006139//nucleobase-containing compound metabolic process;GO:0050658//RNA transport;GO:0034641//cellular nitrogen compound metabolic process;GO:0090304//nucleic acid metabolic process;GO:0010467//gene expression;GO:0046483//heterocycle metabolic process;GO:0044260//cellular macromolecule metabolic process;GO:0043412//macromolecule modification;GO:0009987//cellular…
HMPREF1544_08143	H08143	K15859//osomolarity two-component system, response regulator SKN7	EPB85091.1|0.0e+00|hypothetical protein HMPREF1544_08143 [Mucor circinelloides f. circinelloides 1006PhL]	GO:0000160//phosphorelay signal transduction system;GO:0007165//signal transduction;GO:0009987//cellular process;GO:0050789//regulation of biological process;GO:0007154//cell communication;GO:0051716//cellular response to stimulus;GO:0035556//intracellular signal transduction;GO:0050896//response to stimulus;GO:0050794//regulation of cellular process;GO:0023052//signaling;GO:0065007//biological r…
HMPREF1544_00421	H00421	K11121//NAD-dependent histone deacetylase SIR2 [EC:3.5.1.-]+ko01100//Metabolic pathways+ko00760//Nicotinate and nicotinamide metabolism+ko04213//Longevity regulating pathway - multiple species;K11121//NAD-dependent histone deacetylase SIR2 [EC:3.5.1.-]+ko01100//Metabolic pathways+ko00760//Nicotinate and nicotinamide metabolism+ko04213//Longevity regulating pathway - multiple species	EPB92692.1|0.0e+00|hypothetical protein HMPREF1544_00421 [Mucor circinelloides f. circinelloides 1006PhL]	GO:0000166//nucleotide binding;GO:0005488//binding;GO:0036094//small molecule binding;GO:1901265//nucleoside phosphate binding;GO:0070403//NAD+ binding;GO:1901363//heterocyclic compound binding;GO:0043167//ion binding;GO:0097159//organic cyclic compound binding;GO:0043168//anion binding;GO:0051287//NAD binding;
HMPREF1544_04497	H04497	K17945//tropomyosin, fungi type;K15361//WD repeat-containing protein 48;K08286//protein-serine/threonine kinase [EC:2.7.11.-]	EPB88737.1|1.9e-59|hypothetical protein HMPREF1544_04497 [Mucor circinelloides f. circinelloides 1006PhL]	GO:0000166//nucleotide binding;GO:0005488//binding;GO:1901265//nucleoside phosphate binding;GO:0043168//anion binding;GO:0016740//transferase activity;GO:0035639//purine ribonucleoside triphosphate binding;GO:0043167//ion binding;GO:0003824//catalytic activity;GO:0016773//phosphotransferase activity, alcohol group as acceptor;GO:0017076//purine nucleotide binding;GO:0097159//organic cyclic compou…
HMPREF1544_00801	H00801	K03083//glycogen synthase kinase 3 beta [EC:2.7.11.26];K03083//glycogen synthase kinase 3 beta [EC:2.7.11.26]	EPB92232.1|2.7e-232|CMGC/GSK protein kinase [Mucor circinelloides f. circinelloides 1006PhL]	GO:0000166//nucleotide binding;GO:0005524//ATP binding;GO:0016740//transferase activity;GO:0016772//transferase activity, transferring phosphorus-containing groups;GO:0036094//small molecule binding;GO:0140096//catalytic activity, acting on a protein;GO:0016301//kinase activity;GO:1901363//heterocyclic compound binding;GO:0043167//ion binding;GO:0043168//anion binding;GO:0097367//carbohydrate der…
HMPREF1544_06244	H06244	K00354//NADPH2 dehydrogenase [EC:1.6.99.1]	EPB86921.1|2.0e-213|hypothetical protein HMPREF1544_06244 [Mucor circinelloides f. circinelloides 1006PhL]	GO:0000166//nucleotide binding;GO:0010181//FMN binding;GO:0003824//catalytic activity;GO:0032553//ribonucleotide binding;GO:1901265//nucleoside phosphate binding;GO:0036094//small molecule binding;GO:1901363//heterocyclic compound binding;GO:0043168//anion binding;GO:0005488//binding;GO:0097159//organic cyclic compound binding;GO:0043167//ion binding;GO:0016491//oxidoreductase activity;GO:0097367…
HMPREF1544_03411	H03411	NA	EPB89748.1|4.7e-193|hypothetical protein HMPREF1544_03411 [Mucor circinelloides f. circinelloides 1006PhL]	GO:0000166//nucleotide binding;GO:0010181//FMN binding;GO:1901265//nucleoside phosphate binding;GO:0097159//organic cyclic compound binding;GO:0097367//carbohydrate derivative binding;GO:0005488//binding;GO:0043167//ion binding;GO:0032553//ribonucleotide binding;GO:1901363//heterocyclic compound binding;GO:0043168//anion binding;GO:0036094//small molecule binding;
HMPREF1544_04853	H04853	K00135//succinate-semialdehyde dehydrogenase / glutarate-semialdehyde dehydrogenase [EC:1.2.1.16 1.2.1.79 1.2.1.20]+ko00310//Lysine degradation+ko00250//Alanine, aspartate and glutamate metabolism+ko01100//Metabolic pathways+ko00350//Tyrosine metabolism+ko00760//Nicotinate and nicotinamide metabolism+ko00650//Butanoate metabolism;K03379//cyclohexanone monooxygenase [EC:1.14.13.22];K00135//succina…	EPB88386.1|0.0e+00|hypothetical protein HMPREF1544_04853 [Mucor circinelloides f. circinelloides 1006PhL]	GO:0000166//nucleotide binding;GO:0016491//oxidoreductase activity;GO:1901265//nucleoside phosphate binding;GO:0050661//NADP binding;GO:0016705//oxidoreductase activity, acting on paired donors, with incorporation or reduction of molecular oxygen;GO:0050660//flavin adenine dinucleotide binding;GO:0016709//oxidoreductase activity, acting on paired donors, with incorporation or reduction of molecul…
HMPREF1544_00573	H00573	K19800//serine/threonine protein kinase SCH9 [EC:2.7.11.1]+ko04138//Autophagy - yeast+ko04213//Longevity regulating pathway - multiple species	EPB92560.1|0.0e+00|AGC protein kinase [Mucor circinelloides f. circinelloides 1006PhL]	GO:0000166//nucleotide binding;GO:0016772//transferase activity, transferring phosphorus-containing groups;GO:0016773//phosphotransferase activity, alcohol group as acceptor;GO:0005488//binding;GO:0017076//purine nucleotide binding;GO:0043168//anion binding;GO:0043167//ion binding;GO:0097367//carbohydrate derivative binding;GO:0004672//protein kinase activity;GO:0016740//transferase activity;GO:0…
HMPREF1544_05222	H05222	K12812//ATP-dependent RNA helicase UAP56/SUB2 [EC:3.6.4.13]+ko03040//Spliceosome+ko03013//RNA transport+ko03015//mRNA surveillance pathway	ORY96768.1|8.7e-224|ATP-dependent RNA helicase uap56, partial [Syncephalastrum racemosum]	GO:0000166//nucleotide binding;GO:0016817//hydrolase activity, acting on acid anhydrides;GO:0003676//nucleic acid binding;GO:0036094//small molecule binding;GO:0043167//ion binding;GO:0035639//purine ribonucleoside triphosphate binding;GO:0005524//ATP binding;GO:0017111//nucleoside-triphosphatase activity;GO:0097159//organic cyclic compound binding;GO:1901363//heterocyclic compound binding;GO:001…
HMPREF1544_10310	H10310	K13339//peroxin-6+ko04146//Peroxisome;K13339//peroxin-6+ko04146//Peroxisome	EPB82965.1|0.0e+00|hypothetical protein HMPREF1544_10310 [Mucor circinelloides f. circinelloides 1006PhL]	GO:0000166//nucleotide binding;GO:0017076//purine nucleotide binding;GO:0035639//purine ribonucleoside triphosphate binding;GO:0005488//binding;GO:0005524//ATP binding;GO:0097159//organic cyclic compound binding;GO:1901265//nucleoside phosphate binding;GO:0032555//purine ribonucleotide binding;GO:0036094//small molecule binding;GO:0043168//anion binding;GO:0030554//adenyl nucleotide binding;GO:19…
HMPREF1544_09110	H09110	K12614//ATP-dependent RNA helicase DDX6/DHH1 [EC:3.6.4.13]+ko03018//RNA degradation	EPB84122.1|4.8e-298|ATP-dependent RNA helicase DHH1 [Mucor circinelloides f. circinelloides 1006PhL]	GO:0000166//nucleotide binding;GO:0030554//adenyl nucleotide binding;GO:0005488//binding;GO:0017076//purine nucleotide binding;GO:0036094//small molecule binding;GO:0032559//adenyl ribonucleotide binding;GO:0016817//hydrolase activity, acting on acid anhydrides;GO:0043168//anion binding;GO:0003824//catalytic activity;GO:0016787//hydrolase activity;GO:0032555//purine ribonucleotide binding;GO:0016…
HMPREF1544_08653	H08653	K08269//serine/threonine-protein kinase ULK2 [EC:2.7.11.1]+ko04139//Mitophagy - yeast+ko04136//Autophagy - other+ko04138//Autophagy - yeast;K08269//serine/threonine-protein kinase ULK2 [EC:2.7.11.1]+ko04139//Mitophagy - yeast+ko04136//Autophagy - other+ko04138//Autophagy - yeast	EPB84558.1|6.0e-304|ULK/ULK protein kinase [Mucor circinelloides f. circinelloides 1006PhL]	GO:0000166//nucleotide binding;GO:0032559//adenyl ribonucleotide binding;GO:0003824//catalytic activity;GO:0004672//protein kinase activity;GO:0036094//small molecule binding;GO:0035639//purine ribonucleoside triphosphate binding;GO:0016773//phosphotransferase activity, alcohol group as acceptor;GO:0005524//ATP binding;GO:0043168//anion binding;GO:0032553//ribonucleotide binding;GO:1901363//heter…
HMPREF1544_00556	H00556	K08286//protein-serine/threonine kinase [EC:2.7.11.-];K08286//protein-serine/threonine kinase [EC:2.7.11.-]	EPB92543.1|1.6e-207|STE/STE20/YSK protein kinase [Mucor circinelloides f. circinelloides 1006PhL]	GO:0000166//nucleotide binding;GO:0035639//purine ribonucleoside triphosphate binding;GO:0016773//phosphotransferase activity, alcohol group as acceptor;GO:0016301//kinase activity;GO:0004674//protein serine/threonine kinase activity;GO:0036094//small molecule binding;GO:0003824//catalytic activity;GO:0004672//protein kinase activity;GO:0005524//ATP binding;GO:0016772//transferase activity, trans…
HMPREF1544_09973	H09973	K05743//LIM domain kinase 1 [EC:2.7.11.1];K05743//LIM domain kinase 1 [EC:2.7.11.1]	EPB83273.1|0.0e+00|serine/threonine protein kinase [Mucor circinelloides f. circinelloides 1006PhL]	GO:0000166//nucleotide binding;GO:0035639//purine ribonucleoside triphosphate binding;GO:1901363//heterocyclic compound binding;GO:1901265//nucleoside phosphate binding;GO:0032559//adenyl ribonucleotide binding;GO:0097159//organic cyclic compound binding;GO:0036094//small molecule binding;GO:0005488//binding;GO:0016772//transferase activity, transferring phosphorus-containing groups;GO:0003824//c…
HMPREF1544_01241	H01241	K00354//NADPH2 dehydrogenase [EC:1.6.99.1]	EPB91947.1|9.9e-213|hypothetical protein HMPREF1544_01241 [Mucor circinelloides f. circinelloides 1006PhL]	GO:0000166//nucleotide binding;GO:0043167//ion binding;GO:0036094//small molecule binding;GO:0043168//anion binding;GO:0097159//organic cyclic compound binding;GO:0003824//catalytic activity;GO:0016491//oxidoreductase activity;GO:0097367//carbohydrate derivative binding;GO:1901265//nucleoside phosphate binding;GO:0032553//ribonucleotide binding;GO:0010181//FMN binding;GO:0005488//binding;GO:19013…
HMPREF1544_10742	H10742	K11786//ATP-dependent helicase STH1/SNF2 [EC:3.6.4.-]	EPB82533.1|0.0e+00|adenosinetriphosphatase [Mucor circinelloides f. circinelloides 1006PhL]	GO:0000166//nucleotide binding;GO:0043168//anion binding;GO:0097367//carbohydrate derivative binding;GO:1901265//nucleoside phosphate binding;GO:0043167//ion binding;GO:0005515//protein binding;GO:0036094//small molecule binding;GO:0032559//adenyl ribonucleotide binding;GO:0005488//binding;GO:0032553//ribonucleotide binding;GO:1901363//heterocyclic compound binding;GO:0017076//purine nucleotide b…
HMPREF1544_10628	H10628	K08286//protein-serine/threonine kinase [EC:2.7.11.-];K02515//serine/threonine-protein kinase HSL1, negative regulator of Swe1 kinase [EC:2.7.11.-]+ko04011//MAPK signaling pathway - yeast+ko04111//Cell cycle - yeast;K07359//calcium/calmodulin-dependent protein kinase kinase 2 [EC:2.7.11.17];K04345//protein kinase A [EC:2.7.11.11]+ko04113//Meiosis - yeast+ko04138//Autophagy - yeast+ko04213//Longev…	EPB82643.1|0.0e+00|serine/threonine protein kinase [Mucor circinelloides f. circinelloides 1006PhL]	GO:0000166//nucleotide binding;GO:0043168//anion binding;GO:1901363//heterocyclic compound binding;GO:0032553//ribonucleotide binding;GO:0035639//purine ribonucleoside triphosphate binding;GO:0016301//kinase activity;GO:0004674//protein serine/threonine kinase activity;GO:1901265//nucleoside phosphate binding;GO:0004672//protein kinase activity;GO:0005488//binding;GO:0140096//catalytic activity, …
HMPREF1544_05297	H05297	K15158//mediator of RNA polymerase II transcription subunit 15, fungi type;K11771//SWI/SNF chromatin-remodeling complex subunit SWI1	EPB87890.1|0.0e+00|hypothetical protein HMPREF1544_05297 [Mucor circinelloides f. circinelloides 1006PhL]	GO:0000166//nucleotide binding;GO:0050660//flavin adenine dinucleotide binding;GO:0005488//binding;GO:0003824//catalytic activity;GO:0043168//anion binding;GO:0016614//oxidoreductase activity, acting on CH-OH group of donors;GO:0043167//ion binding;GO:1901265//nucleoside phosphate binding;GO:0036094//small molecule binding;GO:0005515//protein binding;GO:0016491//oxidoreductase activity;GO:0046983…
HMPREF1544_08894	H08894	K00480//salicylate hydroxylase [EC:1.14.13.1]+ko01100//Metabolic pathways	EPB84375.1|6.0e-257|salicylate hydroxylase [Mucor circinelloides f. circinelloides 1006PhL]	GO:0000166//nucleotide binding;GO:0050660//flavin adenine dinucleotide binding;GO:1901363//heterocyclic compound binding;GO:0043168//anion binding;GO:0097159//organic cyclic compound binding;GO:0043167//ion binding;GO:0005488//binding;GO:0036094//small molecule binding;GO:0071949//FAD binding;GO:1901265//nucleoside phosphate binding;
HMPREF1544_10736	H10736	K11121//NAD-dependent histone deacetylase SIR2 [EC:3.5.1.-]+ko01100//Metabolic pathways+ko00760//Nicotinate and nicotinamide metabolism+ko04213//Longevity regulating pathway - multiple species	EPB82527.1|1.1e-203|hypothetical protein HMPREF1544_10736 [Mucor circinelloides f. circinelloides 1006PhL]	GO:0000166//nucleotide binding;GO:0097159//organic cyclic compound binding;GO:0051287//NAD binding;GO:0070403//NAD+ binding;GO:0043167//ion binding;GO:1901265//nucleoside phosphate binding;GO:0043168//anion binding;GO:1901363//heterocyclic compound binding;GO:0036094//small molecule binding;GO:0005488//binding;
HMPREF1544_02331	H02331	K02218//casein kinase 1 [EC:2.7.11.1]+ko04011//MAPK signaling pathway - yeast+ko04392//Hippo signaling pathway - multiple species;K02218//casein kinase 1 [EC:2.7.11.1]+ko04011//MAPK signaling pathway - yeast+ko04392//Hippo signaling pathway - multiple species	EIE91760.1|5.3e-168|hypothetical protein RO3G_16471 [Rhizopus delemar RA 99-880]	GO:0000166//nucleotide binding;GO:0140096//catalytic activity, acting on a protein;GO:0016772//transferase activity, transferring phosphorus-containing groups;GO:0032555//purine ribonucleotide binding;GO:0097367//carbohydrate derivative binding;GO:0030554//adenyl nucleotide binding;GO:0032559//adenyl ribonucleotide binding;GO:0032553//ribonucleotide binding;GO:0097159//organic cyclic compound bin…
HMPREF1544_02538	H02538	K00253//isovaleryl-CoA dehydrogenase [EC:1.3.8.4]+ko00280//Valine, leucine and isoleucine degradation+ko01100//Metabolic pathways	EPB90628.1|2.7e-238|acyl-CoA dehydrogenase [Mucor circinelloides f. circinelloides 1006PhL]	GO:0000166//nucleotide binding;GO:1901265//nucleoside phosphate binding;GO:0003824//catalytic activity;GO:0016627//oxidoreductase activity, acting on the CH-CH group of donors;GO:1901363//heterocyclic compound binding;GO:0097159//organic cyclic compound binding;GO:0003995//acyl-CoA dehydrogenase activity;GO:0043167//ion binding;GO:0005488//binding;GO:0016491//oxidoreductase activity;GO:0043168//a…
HMPREF1544_01397	H01397	NA	EPB91686.1|0.0e+00|hypothetical protein HMPREF1544_01397 [Mucor circinelloides f. circinelloides 1006PhL]	GO:0000166//nucleotide binding;GO:1901363//heterocyclic compound binding;GO:0097159//organic cyclic compound binding;GO:0001882//nucleoside binding;GO:0035639//purine ribonucleoside triphosphate binding;GO:0043168//anion binding;GO:0032555//purine ribonucleotide binding;GO:0032553//ribonucleotide binding;GO:0001883//purine nucleoside binding;GO:0019001//guanyl nucleotide binding;GO:0032561//guany…
HMPREF1544_11701	H11701	K03234//elongation factor 2;K03234//elongation factor 2;K03234//elongation factor 2	OBZ86244.1|0.0e+00|Elongation factor 2 [Choanephora cucurbitarum]	GO:0000166//nucleotide binding;GO:1901363//heterocyclic compound binding;GO:1901265//nucleoside phosphate binding;GO:0043168//anion binding;GO:0097367//carbohydrate derivative binding;GO:0016462//pyrophosphatase activity;GO:0032550//purine ribonucleoside binding;GO:0032561//guanyl ribonucleotide binding;GO:0045182//translation regulator activity;GO:0097159//organic cyclic compound binding;GO:0005…
HMPREF1544_08775	H08775	K17605//serine/threonine-protein phosphatase 2A activator	EPB84471.1|3.9e-217|peptidylprolyl isomerase [Mucor circinelloides f. circinelloides 1006PhL]	GO:0000226//microtubule cytoskeleton organization;GO:0000278//mitotic cell cycle;GO:0006970//response to osmotic stress;GO:0006950//response to stress;GO:0007049//cell cycle;GO:0009628//response to abiotic stimulus;GO:0007051//spindle organization;GO:0007052//mitotic spindle organization;GO:0022402//cell cycle process;GO:0050896//response to stimulus;GO:1902850//microtubule cytoskeleton organizat…
HMPREF1544_03013	H03013	K16572//gamma-tubulin complex component 5	EPB90179.1|0.0e+00|hypothetical protein HMPREF1544_03013 [Mucor circinelloides f. circinelloides 1006PhL]	GO:0000226//microtubule cytoskeleton organization;GO:0043933//protein-containing complex subunit organization;GO:0097435//supramolecular fiber organization;GO:0006996//organelle organization;GO:0051258//protein polymerization;GO:0009987//cellular process;GO:0034622//cellular protein-containing complex assembly;GO:0046785//microtubule polymerization;GO:0016043//cellular component organization;GO:0…
HMPREF1544_09021	H09021	NA	EPB84229.1|9.8e-94|hypothetical protein HMPREF1544_09021 [Mucor circinelloides f. circinelloides 1006PhL]	GO:0000245//spliceosomal complex assembly;GO:0090304//nucleic acid metabolic process;GO:0008152//metabolic process;GO:0043170//macromolecule metabolic process;GO:0022607//cellular component assembly;GO:0065003//protein-containing complex assembly;GO:0006139//nucleobase-containing compound metabolic process;GO:0071704//organic substance metabolic process;GO:0071840//cellular component organization…
HMPREF1544_10498	H10498	NA	EPB82751.1|1.5e-255|hypothetical protein HMPREF1544_10498 [Mucor circinelloides f. circinelloides 1006PhL]	GO:0000266//mitochondrial fission;GO:0090148//membrane fission;GO:0071840//cellular component organization or biogenesis;GO:0048285//organelle fission;GO:0090149//mitochondrial membrane fission;GO:0061024//membrane organization;GO:0009987//cellular process;GO:0006996//organelle organization;GO:0016043//cellular component organization;GO:0007005//mitochondrion organization;GO:0005741//mitochondria…
HMPREF1544_02072	H02072	K11559//kinetochore protein Mis12/MTW1	EPB91003.1|3.9e-133|hypothetical protein HMPREF1544_02072 [Mucor circinelloides f. circinelloides 1006PhL]	GO:0000278//mitotic cell cycle;GO:0009987//cellular process;GO:0007049//cell cycle;GO:0043228//non-membrane-bounded organelle;GO:0043232//intracellular non-membrane-bounded organelle;GO:0005694//chromosome;GO:0043226//organelle;GO:0043229//intracellular organelle;GO:0005634//nucleus;GO:0110165//cellular anatomical entity;GO:0098687//chromosomal region;GO:0043227//membrane-bounded organelle;GO:004…
HMPREF1544_10583	H10583	K16794//platelet-activating factor acetylhydrolase IB subunit alpha+ko01100//Metabolic pathways+ko00565//Ether lipid metabolism	EPB82680.1|3.2e-244|nuclear distribution protein PAC1 [Mucor circinelloides f. circinelloides 1006PhL]	GO:0000278//mitotic cell cycle;GO:0071840//cellular component organization or biogenesis;GO:0016043//cellular component organization;GO:0000226//microtubule cytoskeleton organization;GO:0051656//establishment of organelle localization;GO:0009987//cellular process;GO:0051649//establishment of localization in cell;GO:0051301//cell division;GO:0051179//localization;GO:0051653//spindle localization;G…
HMPREF1544_12287	H12287	K06676//condensin complex subunit 2+ko04111//Cell cycle - yeast	EPB81019.1|0.0e+00|condensin complex subunit 2 [Mucor circinelloides f. circinelloides 1006PhL]	GO:0000280//nuclear division;GO:0071103//DNA conformation change;GO:0098813//nuclear chromosome segregation;GO:0000278//mitotic cell cycle;GO:0022402//cell cycle process;GO:0007049//cell cycle;GO:0048285//organelle fission;GO:0006996//organelle organization;GO:0000819//sister chromatid segregation;GO:0009987//cellular process;GO:1903047//mitotic cell cycle process;GO:0051276//chromosome organizat…
HMPREF1544_08089	H08089	K20361//intracellular protein transport protein USO1;K20361//intracellular protein transport protein USO1	EPB85117.1|1.1e-203|hypothetical protein HMPREF1544_08089 [Mucor circinelloides f. circinelloides 1006PhL]	GO:0000281//mitotic cytokinesis;GO:0022402//cell cycle process;GO:0007049//cell cycle;GO:0000910//cytokinesis;GO:0006928//movement of cell or subcellular component;GO:0000278//mitotic cell cycle;GO:0061640//cytoskeleton-dependent cytokinesis;GO:1903047//mitotic cell cycle process;GO:0009987//cellular process;GO:0051301//cell division;GO:0007017//microtubule-based process;GO:0007018//microtubule-b…
HMPREF1544_01842	H01842	K01568//pyruvate decarboxylase [EC:4.1.1.1]+ko00010//Glycolysis / Gluconeogenesis+ko01100//Metabolic pathways+ko01110//Biosynthesis of secondary metabolites	EPB91325.1|0.0e+00|hypothetical protein HMPREF1544_01842 [Mucor circinelloides f. circinelloides 1006PhL]	GO:0000287//magnesium ion binding;GO:0016829//lyase activity;GO:1901363//heterocyclic compound binding;GO:0016831//carboxy-lyase activity;GO:0043168//anion binding;GO:0043169//cation binding;GO:0003824//catalytic activity;GO:0046872//metal ion binding;GO:0016830//carbon-carbon lyase activity;GO:0019842//vitamin binding;GO:0030976//thiamine pyrophosphate binding;GO:0005488//binding;GO:0097159//org…
HMPREF1544_09573	H09573	K12819//pre-mRNA-processing factor SLU7+ko03040//Spliceosome	EPB83657.1|2.2e-259|hypothetical protein HMPREF1544_09573 [Mucor circinelloides f. circinelloides 1006PhL]	GO:0000375//RNA splicing, via transesterification reactions;GO:0006807//nitrogen compound metabolic process;GO:0090304//nucleic acid metabolic process;GO:0046483//heterocycle metabolic process;GO:0008152//metabolic process;GO:0010467//gene expression;GO:0000398//mRNA splicing, via spliceosome;GO:0016070//RNA metabolic process;GO:0006397//mRNA processing;GO:0009987//cellular process;GO:0006139//nu…
HMPREF1544_00244	H00244	K12844//U4/U6 small nuclear ribonucleoprotein PRP31+ko03040//Spliceosome	EPB92805.1|1.5e-280|hypothetical protein HMPREF1544_00244 [Mucor circinelloides f. circinelloides 1006PhL]	GO:0000377//RNA splicing, via transesterification reactions with bulged adenosine as nucleophile;GO:0071826//ribonucleoprotein complex subunit organization;GO:0046483//heterocycle metabolic process;GO:0043170//macromolecule metabolic process;GO:0090304//nucleic acid metabolic process;GO:0034641//cellular nitrogen compound metabolic process;GO:0016043//cellular component organization;GO:0010467//g…
HMPREF1544_10745	H10745	K12854//pre-mRNA-splicing helicase BRR2 [EC:3.6.4.13]+ko03040//Spliceosome	EPB82492.1|0.0e+00|hypothetical protein HMPREF1544_10745 [Mucor circinelloides f. circinelloides 1006PhL]	GO:0000393//spliceosomal conformational changes to generate catalytic conformation;GO:0044085//cellular component biogenesis;GO:0022613//ribonucleoprotein complex biogenesis;GO:0000398//mRNA splicing, via spliceosome;GO:0008152//metabolic process;GO:0006725//cellular aromatic compound metabolic process;GO:0009987//cellular process;GO:0010467//gene expression;GO:0006396//RNA processing;GO:0016071/…
HMPREF1544_02229	H02229	K12625//U6 snRNA-associated Sm-like protein LSm6+ko03040//Spliceosome+ko03018//RNA degradation;K12625//U6 snRNA-associated Sm-like protein LSm6+ko03040//Spliceosome+ko03018//RNA degradation	EPB90975.1|1.3e-40|small nuclear ribonucleoprotein [Mucor circinelloides f. circinelloides 1006PhL]	GO:0000398//mRNA splicing, via spliceosome;GO:0006725//cellular aromatic compound metabolic process;GO:0006139//nucleobase-containing compound metabolic process;GO:0044238//primary metabolic process;GO:0008380//RNA splicing;GO:0000377//RNA splicing, via transesterification reactions with bulged adenosine as nucleophile;GO:0044237//cellular metabolic process;GO:0009987//cellular process;GO:0034641…
HMPREF1544_07721	H07721	K12624//U6 snRNA-associated Sm-like protein LSm5+ko03040//Spliceosome+ko03018//RNA degradation	EPB85538.1|3.3e-42|U6 snRNA-associated Sm-like protein LSm5 [Mucor circinelloides f. circinelloides 1006PhL]	GO:0000398//mRNA splicing, via spliceosome;GO:0008380//RNA splicing;GO:0016070//RNA metabolic process;GO:0044238//primary metabolic process;GO:0090304//nucleic acid metabolic process;GO:1901360//organic cyclic compound metabolic process;GO:0006396//RNA processing;GO:0000377//RNA splicing, via transesterification reactions with bulged adenosine as nucleophile;GO:0071704//organic substance metaboli…
HMPREF1544_01139	H01139	K12623//U6 snRNA-associated Sm-like protein LSm4+ko03040//Spliceosome+ko03018//RNA degradation	EPB92075.1|1.8e-74|hypothetical protein HMPREF1544_01139 [Mucor circinelloides f. circinelloides 1006PhL]	GO:0000398//mRNA splicing, via spliceosome;GO:0071704//organic substance metabolic process;GO:0008380//RNA splicing;GO:0046483//heterocycle metabolic process;GO:0010605//negative regulation of macromolecule metabolic process;GO:0016070//RNA metabolic process;GO:0034655//nucleobase-containing compound catabolic process;GO:0009057//macromolecule catabolic process;GO:0034641//cellular nitrogen compo…
HMPREF1544_02237	H02237	K14555//U3 small nucleolar RNA-associated protein 13+ko03008//Ribosome biogenesis in eukaryotes	EPB90983.1|0.0e+00|hypothetical protein HMPREF1544_02237 [Mucor circinelloides f. circinelloides 1006PhL]	GO:0000462//maturation of SSU-rRNA from tricistronic rRNA transcript (SSU-rRNA, 5.8S rRNA, LSU-rRNA);GO:0016070//RNA metabolic process;GO:0016072//rRNA metabolic process;GO:0030490//maturation of SSU-rRNA;GO:0042274//ribosomal small subunit biogenesis;GO:0034660//ncRNA metabolic process;GO:0034470//ncRNA processing;GO:0090502//RNA phosphodiester bond hydrolysis, endonucleolytic;GO:0006807//nitrog…
HMPREF1544_05150	H05150	K11108//RNA 3'-terminal phosphate cyclase-like protein+ko03008//Ribosome biogenesis in eukaryotes	EPB88088.1|5.0e-201|18S rRNA biogenesis protein RCL1 [Mucor circinelloides f. circinelloides 1006PhL]	GO:0000466//maturation of 5.8S rRNA from tricistronic rRNA transcript (SSU-rRNA, 5.8S rRNA, LSU-rRNA);GO:0009987//cellular process;GO:0016070//RNA metabolic process;GO:0090304//nucleic acid metabolic process;GO:0000479//endonucleolytic cleavage of tricistronic rRNA transcript (SSU-rRNA, 5.8S rRNA, LSU-rRNA);GO:0006139//nucleobase-containing compound metabolic process;GO:0034660//ncRNA metabolic p…
HMPREF1544_05420	H05420	K14808//ATP-dependent RNA helicase DDX54/DBP10 [EC:3.6.4.13]	EPB87760.1|0.0e+00|hypothetical protein HMPREF1544_05420 [Mucor circinelloides f. circinelloides 1006PhL]	GO:0000470//maturation of LSU-rRNA;GO:0009987//cellular process;GO:0006396//RNA processing;GO:0008152//metabolic process;GO:0000466//maturation of 5.8S rRNA from tricistronic rRNA transcript (SSU-rRNA, 5.8S rRNA, LSU-rRNA);GO:0071826//ribonucleoprotein complex subunit organization;GO:0043933//protein-containing complex subunit organization;GO:0006807//nitrogen compound metabolic process;GO:001046…
HMPREF1544_06718	H06718	K11251//histone H2A	EPB84095.1|2.5e-65|histone H2A.1 [Mucor circinelloides f. circinelloides 1006PhL]	GO:0000785//chromatin;GO:0043232//intracellular non-membrane-bounded organelle;GO:0043231//intracellular membrane-bounded organelle;GO:0043228//non-membrane-bounded organelle;GO:0043226//organelle;GO:0000786//nucleosome;GO:0005622//intracellular;GO:0032993//protein-DNA complex;GO:0043229//intracellular organelle;GO:0044815//DNA packaging complex;GO:0005634//nucleus;GO:0032991//protein-containing …
HMPREF1544_02038	H02038	K05285//phosphatidylinositol glycan, class N [EC:2.7.-.-]+ko01100//Metabolic pathways+ko00563//Glycosylphosphatidylinositol (GPI)-anchor biosynthesis	EPB91158.1|1.2e-221|hypothetical protein HMPREF1544_02038 [Mucor circinelloides f. circinelloides 1006PhL]	GO:0000793//condensed chromosome;GO:0110165//cellular anatomical entity;GO:0043226//organelle;GO:0000776//kinetochore;GO:0000779//condensed chromosome, centromeric region;GO:0005622//intracellular;GO:0043228//non-membrane-bounded organelle;GO:0043232//intracellular non-membrane-bounded organelle;GO:0005694//chromosome;GO:0000775//chromosome, centromeric region;GO:0099080//supramolecular complex;G…
HMPREF1544_04255	H04255	K11270//chromosome transmission fidelity protein 8	EPB88994.1|1.3e-63|hypothetical protein HMPREF1544_04255 [Mucor circinelloides f. circinelloides 1006PhL]	GO:0000819//sister chromatid segregation;GO:0140014//mitotic nuclear division;GO:0007064//mitotic sister chromatid cohesion;GO:0007059//chromosome segregation;GO:0048285//organelle fission;GO:1903047//mitotic cell cycle process;GO:0051276//chromosome organization;GO:0016043//cellular component organization;GO:0000280//nuclear division;GO:0071840//cellular component organization or biogenesis;GO:0…
HMPREF1544_00481	H00481	K11237//bud emergence protein 1+ko04011//MAPK signaling pathway - yeast	EPB92752.1|7.1e-305|hypothetical protein HMPREF1544_00481 [Mucor circinelloides f. circinelloides 1006PhL]	GO:0000902//cell morphogenesis;GO:0009653//anatomical structure morphogenesis;GO:0032502//developmental process;GO:0048856//anatomical structure development;GO:0043168//anion binding;GO:0008289//lipid binding;GO:0005488//binding;GO:0035091//phosphatidylinositol binding;GO:0043167//ion binding;GO:0005543//phospholipid binding;
HMPREF1544_09713	H09713	NA	EPB83552.1|0.0e+00|hypothetical protein HMPREF1544_09713 [Mucor circinelloides f. circinelloides 1006PhL]	GO:0000902//cell morphogenesis;GO:0032502//developmental process;GO:0009653//anatomical structure morphogenesis;GO:0048856//anatomical structure development;
HMPREF1544_04485	H04485	K01872//alanyl-tRNA synthetase [EC:6.1.1.7]+ko00970//Aminoacyl-tRNA biosynthesis	EPB88726.1|0.0e+00|alanyl-tRNA synthetase [Mucor circinelloides f. circinelloides 1006PhL]	GO:0000959//mitochondrial RNA metabolic process;GO:0009987//cellular process;GO:0010467//gene expression;GO:0009059//macromolecule biosynthetic process;GO:0034645//cellular macromolecule biosynthetic process;GO:0090304//nucleic acid metabolic process;GO:0006418//tRNA aminoacylation for protein translation;GO:0043603//cellular amide metabolic process;GO:0006520//cellular amino acid metabolic proce…
HMPREF1544_10577	H10577	NA	EPB82674.1|0.0e+00|hypothetical protein HMPREF1544_10577 [Mucor circinelloides f. circinelloides 1006PhL]	GO:0000981//DNA-binding transcription factor activity, RNA polymerase II-specific;GO:0003700//DNA-binding transcription factor activity;GO:0140110//transcription regulator activity;
HMPREF1544_11950	H11950	K03514//non-canonical poly(A) RNA polymerase PAPD5/7 [EC:2.7.7.19]+ko03018//RNA degradation;K03514//non-canonical poly(A) RNA polymerase PAPD5/7 [EC:2.7.7.19]+ko03018//RNA degradation	EPB81333.1|7.0e-261|hypothetical protein HMPREF1544_11950 [Mucor circinelloides f. circinelloides 1006PhL]	GO:0001510//RNA methylation;GO:0016070//RNA metabolic process;GO:0090304//nucleic acid metabolic process;GO:0009987//cellular process;GO:0034641//cellular nitrogen compound metabolic process;GO:0046483//heterocycle metabolic process;GO:0044238//primary metabolic process;GO:0043170//macromolecule metabolic process;GO:0043412//macromolecule modification;GO:0032259//methylation;GO:0009451//RNA modif…
HMPREF1544_10114	H10114	K11128//H/ACA ribonucleoprotein complex subunit 1+ko03008//Ribosome biogenesis in eukaryotes	EPB83129.1|2.2e-124|H/ACA ribonucleoprotein complex subunit 1 [Mucor circinelloides f. circinelloides 1006PhL]	GO:0001522//pseudouridine synthesis;GO:1901360//organic cyclic compound metabolic process;GO:0044237//cellular metabolic process;GO:0010467//gene expression;GO:0043412//macromolecule modification;GO:0009451//RNA modification;GO:0071840//cellular component organization or biogenesis;GO:0006396//RNA processing;GO:0006139//nucleobase-containing compound metabolic process;GO:0043170//macromolecule me…
HMPREF1544_01317	H01317	NA	EPB91809.1|2.1e-190|hypothetical protein HMPREF1544_01317 [Mucor circinelloides f. circinelloides 1006PhL]	GO:0001671//ATPase activator activity;GO:0098772//molecular function regulator;GO:0005515//protein binding;GO:0051879//Hsp90 protein binding;GO:0060589//nucleoside-triphosphatase regulator activity;GO:0008047//enzyme activator activity;GO:0005488//binding;GO:0060590//ATPase regulator activity;GO:0031072//heat shock protein binding;GO:0051087//chaperone binding;GO:0030234//enzyme regulator activit…
HMPREF1544_05726	H05726	K03246//translation initiation factor 3 subunit I+ko03013//RNA transport	EPB87416.1|1.0e-192|eukaryotic translation initiation factor 3 subunit I [Mucor circinelloides f. circinelloides 1006PhL]	GO:0001732//formation of cytoplasmic translation initiation complex;GO:0010467//gene expression;GO:0009987//cellular process;GO:0002188//translation reinitiation;GO:0044260//cellular macromolecule metabolic process;GO:0044237//cellular metabolic process;GO:0009058//biosynthetic process;GO:0043604//amide biosynthetic process;GO:0043170//macromolecule metabolic process;GO:0016043//cellular componen…
HMPREF1544_05990	H05990	K03650//tRNA modification GTPase [EC:3.6.-.-]	EPB87165.1|1.2e-219|hypothetical protein HMPREF1544_05990 [Mucor circinelloides f. circinelloides 1006PhL]	GO:0001882//nucleoside binding;GO:0016818//hydrolase activity, acting on acid anhydrides, in phosphorus-containing anhydrides;GO:0036094//small molecule binding;GO:0017076//purine nucleotide binding;GO:0032549//ribonucleoside binding;GO:0043167//ion binding;GO:1901265//nucleoside phosphate binding;GO:0003676//nucleic acid binding;GO:0005488//binding;GO:0032550//purine ribonucleoside binding;GO:00…
HMPREF1544_11981	H11981	K16938//septin 3/9/12;K16938//septin 3/9/12	EPB81311.1|9.7e-208|hypothetical protein HMPREF1544_11981 [Mucor circinelloides f. circinelloides 1006PhL]	GO:0001882//nucleoside binding;GO:0017076//purine nucleotide binding;GO:0001883//purine nucleoside binding;GO:0097159//organic cyclic compound binding;GO:1901363//heterocyclic compound binding;GO:0032550//purine ribonucleoside binding;GO:0043168//anion binding;GO:0032553//ribonucleotide binding;GO:0043167//ion binding;GO:0035639//purine ribonucleoside triphosphate binding;GO:0097367//carbohydrate…
HMPREF1544_03212	H03212	K16938//septin 3/9/12	EPB89963.1|7.1e-186|hypothetical protein HMPREF1544_03212 [Mucor circinelloides f. circinelloides 1006PhL]	GO:0001882//nucleoside binding;GO:0017076//purine nucleotide binding;GO:0036094//small molecule binding;GO:0097159//organic cyclic compound binding;GO:0032555//purine ribonucleotide binding;GO:0005488//binding;GO:0043168//anion binding;GO:0032549//ribonucleoside binding;GO:0097367//carbohydrate derivative binding;GO:0035639//purine ribonucleoside triphosphate binding;GO:1901265//nucleoside phosph…
HMPREF1544_10640	H10640	K03242//translation initiation factor 2 subunit 3+ko03013//RNA transport	RKP15135.1|5.9e-207|P-loop containing nucleoside triphosphate hydrolase protein [Piptocephalis cylindrospora]	GO:0001882//nucleoside binding;GO:0032549//ribonucleoside binding;GO:0016817//hydrolase activity, acting on acid anhydrides;GO:0032561//guanyl ribonucleotide binding;GO:0032553//ribonucleotide binding;GO:0032550//purine ribonucleoside binding;GO:0016462//pyrophosphatase activity;GO:0035639//purine ribonucleoside triphosphate binding;GO:0017111//nucleoside-triphosphatase activity;GO:0016818//hydro…
HMPREF1544_05020	H05020	K07893//Ras-related protein Rab-6A;K07893//Ras-related protein Rab-6A	EPB88187.1|5.2e-110|Ras-like protein Rab-6B [Mucor circinelloides f. circinelloides 1006PhL]	GO:0001882//nucleoside binding;GO:0032550//purine ribonucleoside binding;GO:0036094//small molecule binding;GO:1901265//nucleoside phosphate binding;GO:0032549//ribonucleoside binding;GO:0003824//catalytic activity;GO:0032555//purine ribonucleotide binding;GO:0097367//carbohydrate derivative binding;GO:0017111//nucleoside-triphosphatase activity;GO:0032561//guanyl ribonucleotide binding;GO:001681…
HMPREF1544_07341	H07341	K08337//ubiquitin-like modifier-activating enzyme ATG7+ko04136//Autophagy - other+ko04138//Autophagy - yeast	EPB85842.1|1.4e-220|hypothetical protein HMPREF1544_07341 [Mucor circinelloides f. circinelloides 1006PhL]	GO:0001882//nucleoside binding;GO:0032555//purine ribonucleotide binding;GO:0036094//small molecule binding;GO:0019001//guanyl nucleotide binding;GO:0005488//binding;GO:0097367//carbohydrate derivative binding;GO:1901363//heterocyclic compound binding;GO:0032550//purine ribonucleoside binding;GO:0032553//ribonucleotide binding;GO:0035639//purine ribonucleoside triphosphate binding;GO:0005525//GTP…
HMPREF1544_11845	H11845	NA	EPB81435.1|0.0e+00|hypothetical protein HMPREF1544_11845 [Mucor circinelloides f. circinelloides 1006PhL]	GO:0001883//purine nucleoside binding;GO:0032553//ribonucleotide binding;GO:0005525//GTP binding;GO:0032561//guanyl ribonucleotide binding;GO:0016787//hydrolase activity;GO:0032550//purine ribonucleoside binding;GO:0005488//binding;GO:0043168//anion binding;GO:0036094//small molecule binding;GO:0016462//pyrophosphatase activity;GO:0032555//purine ribonucleotide binding;GO:0032549//ribonucleoside …
HMPREF1544_10746	H10746	K07893//Ras-related protein Rab-6A	EPB82493.1|4.7e-111|GTP-binding protein ryh1 [Mucor circinelloides f. circinelloides 1006PhL]	GO:0001883//purine nucleoside binding;GO:0035639//purine ribonucleoside triphosphate binding;GO:0019001//guanyl nucleotide binding;GO:1901363//heterocyclic compound binding;GO:0016818//hydrolase activity, acting on acid anhydrides, in phosphorus-containing anhydrides;GO:0017076//purine nucleotide binding;GO:0003824//catalytic activity;GO:0016787//hydrolase activity;GO:1901265//nucleoside phosphat…
HMPREF1544_08577	H08577	K07937//ADP-ribosylation factor 1+ko04144//Endocytosis	EPB84634.1|4.7e-99|ADP-ribosylation factor 1 [Mucor circinelloides f. circinelloides 1006PhL]	GO:0001883//purine nucleoside binding;GO:0036094//small molecule binding;GO:0019001//guanyl nucleotide binding;GO:0017076//purine nucleotide binding;GO:0001882//nucleoside binding;GO:0032555//purine ribonucleotide binding;GO:0043167//ion binding;GO:0005488//binding;GO:1901265//nucleoside phosphate binding;GO:0000166//nucleotide binding;GO:1901363//heterocyclic compound binding;GO:0032561//guanyl …
HMPREF1544_07310	H07310	NA	EPB85894.1|0.0e+00|hypothetical protein HMPREF1544_07310 [Mucor circinelloides f. circinelloides 1006PhL]	GO:0003333//amino acid transmembrane transport;GO:0006820//anion transport;GO:1902475//L-alpha-amino acid transmembrane transport;GO:0071702//organic substance transport;GO:0015740//C4-dicarboxylate transport;GO:0015807//L-amino acid transport;GO:0006835//dicarboxylic acid transport;GO:0051179//localization;GO:0051234//establishment of localization;GO:0006811//ion transport;GO:0046942//carboxylic…
HMPREF1544_04543	H04543	NA	EPB88671.1|1.4e-152|hypothetical protein HMPREF1544_04543 [Mucor circinelloides f. circinelloides 1006PhL]	GO:0003676//nucleic acid binding;GO:0003677//DNA binding;GO:0005488//binding;GO:1901363//heterocyclic compound binding;GO:0097159//organic cyclic compound binding;
HMPREF1544_05910	H05910	K06648//regulatory protein SWI6+ko04011//MAPK signaling pathway - yeast+ko04113//Meiosis - yeast+ko04111//Cell cycle - yeast	EPB87289.1|0.0e+00|hypothetical protein HMPREF1544_05910 [Mucor circinelloides f. circinelloides 1006PhL]	GO:0003676//nucleic acid binding;GO:0003677//DNA binding;GO:0097159//organic cyclic compound binding;GO:0005488//binding;GO:1901363//heterocyclic compound binding;
HMPREF1544_06251	H06251	NA	EPB86928.1|1.1e-146|hypothetical protein HMPREF1544_06251 [Mucor circinelloides f. circinelloides 1006PhL]	GO:0003676//nucleic acid binding;GO:0003677//DNA binding;GO:0097159//organic cyclic compound binding;GO:1901363//heterocyclic compound binding;GO:0005488//binding;
HMPREF1544_05342	H05342	K09191//general transcription factor IIIA	EPB87813.1|1.7e-158|hypothetical protein HMPREF1544_05342 [Mucor circinelloides f. circinelloides 1006PhL]	GO:0003676//nucleic acid binding;GO:0003677//DNA binding;GO:0097159//organic cyclic compound binding;GO:1901363//heterocyclic compound binding;GO:0005488//binding;
HMPREF1544_00270	H00270	NA	EPB92831.1|1.8e-101|hypothetical protein HMPREF1544_00270 [Mucor circinelloides f. circinelloides 1006PhL]	GO:0003676//nucleic acid binding;GO:0003677//DNA binding;GO:1901363//heterocyclic compound binding;GO:0097159//organic cyclic compound binding;GO:0005488//binding;
HMPREF1544_02478	H02478	K12769//meiosis-specific transcription factor NDT80+ko04113//Meiosis - yeast	EPB90733.1|0.0e+00|hypothetical protein HMPREF1544_02478 [Mucor circinelloides f. circinelloides 1006PhL]	GO:0003676//nucleic acid binding;GO:0003700//DNA-binding transcription factor activity;GO:0005488//binding;GO:0097159//organic cyclic compound binding;GO:1901363//heterocyclic compound binding;GO:0003677//DNA binding;GO:0140110//transcription regulator activity;
HMPREF1544_09336	H09336	K13126//polyadenylate-binding protein+ko03013//RNA transport+ko03018//RNA degradation+ko03015//mRNA surveillance pathway;K13126//polyadenylate-binding protein+ko03013//RNA transport+ko03018//RNA degradation+ko03015//mRNA surveillance pathway;K13126//polyadenylate-binding protein+ko03013//RNA transport+ko03018//RNA degradation+ko03015//mRNA surveillance pathway	EPB83882.1|0.0e+00|hypothetical protein HMPREF1544_09336 [Mucor circinelloides f. circinelloides 1006PhL]	GO:0003676//nucleic acid binding;GO:0003723//RNA binding;GO:0005488//binding;GO:0097159//organic cyclic compound binding;GO:1901363//heterocyclic compound binding;
HMPREF1544_08652	H08652	K13126//polyadenylate-binding protein+ko03013//RNA transport+ko03018//RNA degradation+ko03015//mRNA surveillance pathway;K13126//polyadenylate-binding protein+ko03013//RNA transport+ko03018//RNA degradation+ko03015//mRNA surveillance pathway	EPB84557.1|0.0e+00|hypothetical protein HMPREF1544_08652 [Mucor circinelloides f. circinelloides 1006PhL]	GO:0003676//nucleic acid binding;GO:0003723//RNA binding;GO:0005488//binding;GO:0097159//organic cyclic compound binding;GO:1901363//heterocyclic compound binding;
HMPREF1544_08693	H08693	K11294//nucleolin	EPB84528.1|1.2e-205|hypothetical protein HMPREF1544_08693 [Mucor circinelloides f. circinelloides 1006PhL]	GO:0003676//nucleic acid binding;GO:0003723//RNA binding;GO:0005488//binding;GO:1901363//heterocyclic compound binding;GO:0097159//organic cyclic compound binding;
HMPREF1544_09086	H09086	NA	EPB84164.1|3.1e-167|hypothetical protein HMPREF1544_09086 [Mucor circinelloides f. circinelloides 1006PhL]	GO:0003676//nucleic acid binding;GO:0003723//RNA binding;GO:1901363//heterocyclic compound binding;GO:0005488//binding;GO:0097159//organic cyclic compound binding;
HMPREF1544_01938	H01938	K13107//RNA-binding motif protein, X-linked 2	EPB91233.1|5.5e-149|hypothetical protein HMPREF1544_01938 [Mucor circinelloides f. circinelloides 1006PhL]	GO:0003676//nucleic acid binding;GO:0003723//RNA binding;GO:1901363//heterocyclic compound binding;GO:0005488//binding;GO:0097159//organic cyclic compound binding;
HMPREF1544_10178	H10178	K06665//general transcriptional corepressor CYC8+ko04011//MAPK signaling pathway - yeast+ko04111//Cell cycle - yeast	EPB83089.1|0.0e+00|hypothetical protein HMPREF1544_10178 [Mucor circinelloides f. circinelloides 1006PhL]	GO:0003676//nucleic acid binding;GO:0003723//RNA binding;GO:1901363//heterocyclic compound binding;GO:0097159//organic cyclic compound binding;GO:0005488//binding;
HMPREF1544_00188	H00188	K03259//translation initiation factor 4E+ko03013//RNA transport;K03259//translation initiation factor 4E+ko03013//RNA transport	EPB93114.1|9.5e-94|hypothetical protein HMPREF1544_00188 [Mucor circinelloides f. circinelloides 1006PhL]	GO:0003676//nucleic acid binding;GO:0003743//translation initiation factor activity;GO:1901363//heterocyclic compound binding;GO:0045182//translation regulator activity;GO:0008135//translation factor activity, RNA binding;GO:0005488//binding;GO:0097159//organic cyclic compound binding;GO:0003723//RNA binding;GO:0090079//translation regulator activity, nucleic acid binding;
HMPREF1544_08259	H08259	NA	EPB84981.1|4.7e-243|hypothetical protein HMPREF1544_08259 [Mucor circinelloides f. circinelloides 1006PhL]	GO:0003676//nucleic acid binding;GO:0003824//catalytic activity;GO:0017076//purine nucleotide binding;GO:0017111//nucleoside-triphosphatase activity;GO:0097367//carbohydrate derivative binding;GO:0036094//small molecule binding;GO:0016787//hydrolase activity;GO:0035639//purine ribonucleoside triphosphate binding;GO:0043168//anion binding;GO:0032553//ribonucleotide binding;GO:0004386//helicase act…
HMPREF1544_00804	H00804	K14570//RNA exonuclease 1 [EC:3.1.-.-]+ko03008//Ribosome biogenesis in eukaryotes;K14570//RNA exonuclease 1 [EC:3.1.-.-]+ko03008//Ribosome biogenesis in eukaryotes	EPB92235.1|3.5e-246|hypothetical protein HMPREF1544_00804 [Mucor circinelloides f. circinelloides 1006PhL]	GO:0003676//nucleic acid binding;GO:0004518//nuclease activity;GO:0005488//binding;GO:1901363//heterocyclic compound binding;GO:0016788//hydrolase activity, acting on ester bonds;GO:0004527//exonuclease activity;GO:0097159//organic cyclic compound binding;GO:0003824//catalytic activity;GO:0016787//hydrolase activity;
HMPREF1544_01826	H01826	K12860//pre-mRNA-splicing factor CDC5/CEF1+ko03040//Spliceosome	EPB91309.1|0.0e+00|hypothetical protein HMPREF1544_01826 [Mucor circinelloides f. circinelloides 1006PhL]	GO:0003676//nucleic acid binding;GO:0005488//binding;GO:0003677//DNA binding;GO:1901363//heterocyclic compound binding;GO:0097159//organic cyclic compound binding;
HMPREF1544_11828	H11828	K13199//plasminogen activator inhibitor 1 RNA-binding protein	EPB81463.1|8.0e-162|hypothetical protein HMPREF1544_11828 [Mucor circinelloides f. circinelloides 1006PhL]	GO:0003676//nucleic acid binding;GO:0005488//binding;GO:0003723//RNA binding;GO:0097159//organic cyclic compound binding;GO:1901363//heterocyclic compound binding;
HMPREF1544_10733	H10733	K01183//chitinase [EC:3.2.1.14]+ko00520//Amino sugar and nucleotide sugar metabolism+ko01100//Metabolic pathways;K01183//chitinase [EC:3.2.1.14]+ko00520//Amino sugar and nucleotide sugar metabolism+ko01100//Metabolic pathways	EPB82524.1|0.0e+00|hypothetical protein HMPREF1544_10733 [Mucor circinelloides f. circinelloides 1006PhL]	GO:0003676//nucleic acid binding;GO:0005488//binding;GO:0003723//RNA binding;GO:1901363//heterocyclic compound binding;GO:0097159//organic cyclic compound binding;
HMPREF1544_09360	H09360	K12199//vacuolar protein sorting-associated protein VTA1+ko04144//Endocytosis	EPB83906.1|1.2e-174|hypothetical protein HMPREF1544_09360 [Mucor circinelloides f. circinelloides 1006PhL]	GO:0003676//nucleic acid binding;GO:0005488//binding;GO:0003723//RNA binding;GO:1901363//heterocyclic compound binding;GO:0097159//organic cyclic compound binding;
HMPREF1544_08695	H08695	NA	EPB84530.1|5.5e-188|hypothetical protein HMPREF1544_08695 [Mucor circinelloides f. circinelloides 1006PhL]	GO:0003676//nucleic acid binding;GO:0005488//binding;GO:0008270//zinc ion binding;GO:0043169//cation binding;GO:0046914//transition metal ion binding;GO:0043167//ion binding;GO:0097159//organic cyclic compound binding;GO:1901363//heterocyclic compound binding;GO:0046872//metal ion binding;
HMPREF1544_03182	H03182	NA	EPB89934.1|1.2e-88|hypothetical protein HMPREF1544_03182 [Mucor circinelloides f. circinelloides 1006PhL]	GO:0003676//nucleic acid binding;GO:0005488//binding;GO:0043167//ion binding;GO:0008270//zinc ion binding;GO:0046872//metal ion binding;GO:1901363//heterocyclic compound binding;GO:0043169//cation binding;GO:0097159//organic cyclic compound binding;GO:0046914//transition metal ion binding;
HMPREF1544_08836	H08836	K17944//mRNA-binding protein PUF3;K17943//pumilio RNA-binding family;K17944//mRNA-binding protein PUF3;K17943//pumilio RNA-binding family	EPB84399.1|0.0e+00|hypothetical protein HMPREF1544_08836 [Mucor circinelloides f. circinelloides 1006PhL]	GO:0003676//nucleic acid binding;GO:0005488//binding;GO:0046872//metal ion binding;GO:0043169//cation binding;GO:0003723//RNA binding;GO:0097159//organic cyclic compound binding;GO:0043167//ion binding;GO:1901363//heterocyclic compound binding;
HMPREF1544_09940	H09940	K12498//early growth response protein 4;K21543//transcription factor CRZ1;K01183//chitinase [EC:3.2.1.14]+ko00520//Amino sugar and nucleotide sugar metabolism+ko01100//Metabolic pathways;K01183//chitinase [EC:3.2.1.14]+ko00520//Amino sugar and nucleotide sugar metabolism+ko01100//Metabolic pathways;K22020//mucin-19	EPB83294.1|0.0e+00|metallothionein expression activator [Mucor circinelloides f. circinelloides 1006PhL]	GO:0003676//nucleic acid binding;GO:0005488//binding;GO:0097159//organic cyclic compound binding;GO:0003677//DNA binding;GO:1901363//heterocyclic compound binding;
HMPREF1544_04171	H04171	K13091//RNA-binding protein 39;K12879//THO complex subunit 2+ko03040//Spliceosome+ko03013//RNA transport;K12879//THO complex subunit 2+ko03040//Spliceosome+ko03013//RNA transport	EPB89048.1|1.1e-166|hypothetical protein HMPREF1544_04171 [Mucor circinelloides f. circinelloides 1006PhL]	GO:0003676//nucleic acid binding;GO:0005488//binding;GO:0097159//organic cyclic compound binding;GO:0003723//RNA binding;GO:1901363//heterocyclic compound binding;
HMPREF1544_10391	H10391	NA	EPB82875.1|1.6e-45|hypothetical protein HMPREF1544_10391 [Mucor circinelloides f. circinelloides 1006PhL]	GO:0003676//nucleic acid binding;GO:0005488//binding;GO:0097159//organic cyclic compound binding;GO:1901363//heterocyclic compound binding;
HMPREF1544_07400	H07400	K12498//early growth response protein 4;K09202//regulatory protein SWI5+ko04111//Cell cycle - yeast;K21543//transcription factor CRZ1;K12498//early growth response protein 4;K09202//regulatory protein SWI5+ko04111//Cell cycle - yeast;K21543//transcription factor CRZ1	EPB85818.1|1.9e-103|hypothetical protein HMPREF1544_07400 [Mucor circinelloides f. circinelloides 1006PhL]	GO:0003676//nucleic acid binding;GO:0005488//binding;GO:0097159//organic cyclic compound binding;GO:1901363//heterocyclic compound binding;
HMPREF1544_04858	H04858	K11436//type I protein arginine methyltransferase [EC:2.1.1.319]	EPB88391.1|0.0e+00|hypothetical protein HMPREF1544_04858 [Mucor circinelloides f. circinelloides 1006PhL]	GO:0003676//nucleic acid binding;GO:0005488//binding;GO:0097159//organic cyclic compound binding;GO:1901363//heterocyclic compound binding;
HMPREF1544_03492	H03492	NA	EPB89692.1|9.7e-151|hypothetical protein HMPREF1544_03492 [Mucor circinelloides f. circinelloides 1006PhL]	GO:0003676//nucleic acid binding;GO:0005488//binding;GO:0097159//organic cyclic compound binding;GO:1901363//heterocyclic compound binding;
HMPREF1544_02773	H02773	K14570//RNA exonuclease 1 [EC:3.1.-.-]+ko03008//Ribosome biogenesis in eukaryotes;K14570//RNA exonuclease 1 [EC:3.1.-.-]+ko03008//Ribosome biogenesis in eukaryotes	EPB90407.1|0.0e+00|hypothetical protein HMPREF1544_02773 [Mucor circinelloides f. circinelloides 1006PhL]	GO:0003676//nucleic acid binding;GO:0005488//binding;GO:0097159//organic cyclic compound binding;GO:1901363//heterocyclic compound binding;
HMPREF1544_02598	H02598	K19487//transcription factor SFP1	EPB90539.1|2.8e-204|hypothetical protein HMPREF1544_02598 [Mucor circinelloides f. circinelloides 1006PhL]	GO:0003676//nucleic acid binding;GO:0005488//binding;GO:0097159//organic cyclic compound binding;GO:1901363//heterocyclic compound binding;
HMPREF1544_00643	H00643	NA	EPB92629.1|1.9e-152|hypothetical protein HMPREF1544_00643 [Mucor circinelloides f. circinelloides 1006PhL]	GO:0003676//nucleic acid binding;GO:0005488//binding;GO:0097159//organic cyclic compound binding;GO:1901363//heterocyclic compound binding;
HMPREF1544_01475	H01475	K11244//cell wall integrity and stress response component+ko04011//MAPK signaling pathway - yeast+ko04139//Mitophagy - yeast	KAF1799797.1|1.1e-123|C2H2-type zinc finger transcription factor [Mucor lusitanicus]	GO:0003676//nucleic acid binding;GO:0005488//binding;GO:0097159//organic cyclic compound binding;GO:1901363//heterocyclic compound binding;
HMPREF1544_12281	H12281	K06687//nucleolar protein involved in exit from mitosis+ko04111//Cell cycle - yeast;K18626//trichohyalin;K11682//SWR1-complex protein 3	EPB81025.1|8.3e-207|hypothetical protein HMPREF1544_12281 [Mucor circinelloides f. circinelloides 1006PhL]	GO:0003676//nucleic acid binding;GO:0005488//binding;GO:0097159//organic cyclic compound binding;GO:1901363//heterocyclic compound binding;GO:0003677//DNA binding;
HMPREF1544_00407	H00407	K09051//ATF/CREB family transcription factor+ko04011//MAPK signaling pathway - yeast	EPB92678.1|6.8e-175|hypothetical protein HMPREF1544_00407 [Mucor circinelloides f. circinelloides 1006PhL]	GO:0003676//nucleic acid binding;GO:0005488//binding;GO:0140110//transcription regulator activity;GO:0003700//DNA-binding transcription factor activity;GO:1901363//heterocyclic compound binding;GO:0097159//organic cyclic compound binding;GO:0003677//DNA binding;
HMPREF1544_08279	H08279	K19851//flocculation protein FLO11+ko04011//MAPK signaling pathway - yeast	EPB84920.1|0.0e+00|hypothetical protein HMPREF1544_08279 [Mucor circinelloides f. circinelloides 1006PhL]	GO:0003676//nucleic acid binding;GO:0005488//binding;GO:1901363//heterocyclic compound binding;GO:0003677//DNA binding;GO:0097159//organic cyclic compound binding;
HMPREF1544_00786	H00786	K09420//transcriptional activator Myb;K09423//Myb-like DNA-binding protein BAS1;K21769//myb-related protein B	EPB92217.1|7.8e-246|hypothetical protein HMPREF1544_00786 [Mucor circinelloides f. circinelloides 1006PhL]	GO:0003676//nucleic acid binding;GO:0005488//binding;GO:1901363//heterocyclic compound binding;GO:0003677//DNA binding;GO:0097159//organic cyclic compound binding;
HMPREF1544_09125	H09125	K12735//peptidyl-prolyl cis-trans isomerase-like 4 [EC:5.2.1.8]	EPB84137.1|1.6e-218|hypothetical protein HMPREF1544_09125 [Mucor circinelloides f. circinelloides 1006PhL]	GO:0003676//nucleic acid binding;GO:0005488//binding;GO:1901363//heterocyclic compound binding;GO:0003723//RNA binding;GO:0097159//organic cyclic compound binding;
HMPREF1544_09635	H09635	K12498//early growth response protein 4;K09467//zinc-finger protein CreA/MIG	EPB83592.1|1.3e-170|hypothetical protein HMPREF1544_09635 [Mucor circinelloides f. circinelloides 1006PhL]	GO:0003676//nucleic acid binding;GO:0005488//binding;GO:1901363//heterocyclic compound binding;GO:0097159//organic cyclic compound binding;
HMPREF1544_08901	H08901	NA	EPB84306.1|2.4e-255|hypothetical protein HMPREF1544_08901 [Mucor circinelloides f. circinelloides 1006PhL]	GO:0003676//nucleic acid binding;GO:0005488//binding;GO:1901363//heterocyclic compound binding;GO:0097159//organic cyclic compound binding;
HMPREF1544_07879	H07879	K09191//general transcription factor IIIA;K21543//transcription factor CRZ1;K09467//zinc-finger protein CreA/MIG;K06287//septum formation protein	EPB85336.1|0.0e+00|hypothetical protein HMPREF1544_07879 [Mucor circinelloides f. circinelloides 1006PhL]	GO:0003676//nucleic acid binding;GO:0005488//binding;GO:1901363//heterocyclic compound binding;GO:0097159//organic cyclic compound binding;
HMPREF1544_07773	H07773	NA	EPB85402.1|8.4e-237|hypothetical protein HMPREF1544_07773 [Mucor circinelloides f. circinelloides 1006PhL]	GO:0003676//nucleic acid binding;GO:0005488//binding;GO:1901363//heterocyclic compound binding;GO:0097159//organic cyclic compound binding;
HMPREF1544_03181	H03181	K21543//transcription factor CRZ1	EPB89933.1|8.8e-308|hypothetical protein HMPREF1544_03181 [Mucor circinelloides f. circinelloides 1006PhL]	GO:0003676//nucleic acid binding;GO:0005488//binding;GO:1901363//heterocyclic compound binding;GO:0097159//organic cyclic compound binding;
HMPREF1544_01167	H01167	NA	EPB91874.1|5.7e-257|hypothetical protein HMPREF1544_01167 [Mucor circinelloides f. circinelloides 1006PhL]	GO:0003676//nucleic acid binding;GO:0005488//binding;GO:1901363//heterocyclic compound binding;GO:0097159//organic cyclic compound binding;
HMPREF1544_00139	H00139	K21543//transcription factor CRZ1	EPB93065.1|1.0e-203|hypothetical protein HMPREF1544_00139 [Mucor circinelloides f. circinelloides 1006PhL]	GO:0003676//nucleic acid binding;GO:0005488//binding;GO:1901363//heterocyclic compound binding;GO:0097159//organic cyclic compound binding;
HMPREF1544_07279	H07279	K09467//zinc-finger protein CreA/MIG	EPB85947.1|3.0e-135|hypothetical protein HMPREF1544_07279 [Mucor circinelloides f. circinelloides 1006PhL]	GO:0003676//nucleic acid binding;GO:0005488//binding;GO:1901363//heterocyclic compound binding;GO:0097159//organic cyclic compound binding;GO:0003677//DNA binding;
HMPREF1544_04522	H04522	K11314//transcriptional adapter 2-alpha	EPB88650.1|3.1e-172|hypothetical protein HMPREF1544_04522 [Mucor circinelloides f. circinelloides 1006PhL]	GO:0003676//nucleic acid binding;GO:0005488//binding;GO:1901363//heterocyclic compound binding;GO:0097159//organic cyclic compound binding;GO:0003677//DNA binding;
HMPREF1544_05250	H05250	K01069//hydroxyacylglutathione hydrolase [EC:3.1.2.6]+ko00620//Pyruvate metabolism;K09553//stress-induced-phosphoprotein 1;K16365//small glutamine-rich tetratricopeptide repeat-containing protein alpha	EPB87959.1|3.2e-236|hypothetical protein HMPREF1544_05250 [Mucor circinelloides f. circinelloides 1006PhL]	GO:0003676//nucleic acid binding;GO:0008079//translation termination factor activity;GO:0003723//RNA binding;GO:0090079//translation regulator activity, nucleic acid binding;GO:1901363//heterocyclic compound binding;GO:0003747//translation release factor activity;GO:0008135//translation factor activity, RNA binding;GO:0097159//organic cyclic compound binding;GO:0045182//translation regulator acti…
HMPREF1544_05673	H05673	NA	EPB87479.1|0.0e+00|hypothetical protein HMPREF1544_05673 [Mucor circinelloides f. circinelloides 1006PhL]	GO:0003676//nucleic acid binding;GO:0008270//zinc ion binding;GO:0043169//cation binding;GO:0046872//metal ion binding;GO:0097159//organic cyclic compound binding;GO:0043167//ion binding;GO:1901363//heterocyclic compound binding;GO:0005488//binding;GO:0046914//transition metal ion binding;
HMPREF1544_11422	H11422	K11436//type I protein arginine methyltransferase [EC:2.1.1.319]	EPB81838.1|0.0e+00|hypothetical protein HMPREF1544_11422 [Mucor circinelloides f. circinelloides 1006PhL]	GO:0003676//nucleic acid binding;GO:0016741//transferase activity, transferring one-carbon groups;GO:0008276//protein methyltransferase activity;GO:0097159//organic cyclic compound binding;GO:0008757//S-adenosylmethionine-dependent methyltransferase activity;GO:1901363//heterocyclic compound binding;GO:0016274//protein-arginine N-methyltransferase activity;GO:0008170//N-methyltransferase activity…
HMPREF1544_06000	H06000	K00645//[acyl-carrier-protein] S-malonyltransferase [EC:2.3.1.39]+ko01100//Metabolic pathways+ko01130//Biosynthesis of antibiotics+ko00061//Fatty acid biosynthesis+ko01212//Fatty acid metabolism;K14560//U3 small nucleolar ribonucleoprotein protein IMP3+ko03008//Ribosome biogenesis in eukaryotes	EPB87175.1|7.2e-200|hypothetical protein HMPREF1544_06000 [Mucor circinelloides f. circinelloides 1006PhL]	GO:0003676//nucleic acid binding;GO:0016747//transferase activity, transferring acyl groups other than amino-acyl groups;GO:0016740//transferase activity;GO:0016417//S-acyltransferase activity;GO:0016746//transferase activity, transferring acyl groups;GO:0003824//catalytic activity;GO:0004312//fatty acid synthase activity;GO:0019843//rRNA binding;GO:1901363//heterocyclic compound binding;GO:00971…
HMPREF1544_12172	H12172	NA	EPB81133.1|8.3e-234|hypothetical protein HMPREF1544_12172 [Mucor circinelloides f. circinelloides 1006PhL]	GO:0003676//nucleic acid binding;GO:0043169//cation binding;GO:0046914//transition metal ion binding;GO:0097159//organic cyclic compound binding;GO:1901363//heterocyclic compound binding;GO:0008270//zinc ion binding;GO:0043167//ion binding;GO:0046872//metal ion binding;GO:0005488//binding;
HMPREF1544_03344	H03344	NA	EPB89823.1|4.5e-128|hypothetical protein HMPREF1544_03344 [Mucor circinelloides f. circinelloides 1006PhL]	GO:0003676//nucleic acid binding;GO:0046872//metal ion binding;GO:0046914//transition metal ion binding;GO:0003677//DNA binding;GO:0005488//binding;GO:0008270//zinc ion binding;GO:0097159//organic cyclic compound binding;GO:0043169//cation binding;GO:1901363//heterocyclic compound binding;GO:0043167//ion binding;
HMPREF1544_12383	H12383	NA	EPB80931.1|1.4e-183|hypothetical protein HMPREF1544_12383, partial [Mucor circinelloides f. circinelloides 1006PhL]	GO:0003676//nucleic acid binding;GO:0046914//transition metal ion binding;GO:0043167//ion binding;GO:0046872//metal ion binding;GO:0005488//binding;GO:1901363//heterocyclic compound binding;GO:0043169//cation binding;GO:0097159//organic cyclic compound binding;GO:0008270//zinc ion binding;
HMPREF1544_01611	H01611	K09074//fungal twist-like factor	EPB91480.1|5.9e-185|hypothetical protein HMPREF1544_01611 [Mucor circinelloides f. circinelloides 1006PhL]	GO:0003676//nucleic acid binding;GO:0046983//protein dimerization activity;GO:0097159//organic cyclic compound binding;GO:1901363//heterocyclic compound binding;GO:0005515//protein binding;GO:0005488//binding;GO:0003677//DNA binding;
HMPREF1544_02587	H02587	NA	EPB90528.1|4.8e-201|hypothetical protein HMPREF1544_02587 [Mucor circinelloides f. circinelloides 1006PhL]	GO:0003676//nucleic acid binding;GO:0046983//protein dimerization activity;GO:1901363//heterocyclic compound binding;GO:0097159//organic cyclic compound binding;GO:0005515//protein binding;GO:0003677//DNA binding;GO:0005488//binding;
HMPREF1544_11477	H11477	K00294//1-pyrroline-5-carboxylate dehydrogenase [EC:1.2.1.88]+ko00250//Alanine, aspartate and glutamate metabolism+ko00330//Arginine and proline metabolism+ko01100//Metabolic pathways;K22484//transcriptional regulator CBF1	EPB81792.1|2.1e-93|hypothetical protein HMPREF1544_11477 [Mucor circinelloides f. circinelloides 1006PhL]	GO:0003676//nucleic acid binding;GO:0097159//organic cyclic compound binding;GO:0003677//DNA binding;GO:1901363//heterocyclic compound binding;GO:0005488//binding;GO:0005515//protein binding;GO:0046983//protein dimerization activity;
HMPREF1544_01741	H01741	K11294//nucleolin	PUU82522.1|6.6e-41|hypothetical protein B9Z19DRAFT_1074606 [Tuber borchii]	GO:0003676//nucleic acid binding;GO:0097159//organic cyclic compound binding;GO:0005488//binding;GO:0003723//RNA binding;GO:1901363//heterocyclic compound binding;
HMPREF1544_11010	H11010	K19898//alpha-agglutinin	EPB82246.1|0.0e+00|hypothetical protein HMPREF1544_11010 [Mucor circinelloides f. circinelloides 1006PhL]	GO:0003676//nucleic acid binding;GO:0097159//organic cyclic compound binding;GO:0005488//binding;GO:1901363//heterocyclic compound binding;
HMPREF1544_07330	H07330	K12498//early growth response protein 4;K21543//transcription factor CRZ1;K09202//regulatory protein SWI5+ko04111//Cell cycle - yeast	EPB85914.1|2.1e-93|hypothetical protein HMPREF1544_07330 [Mucor circinelloides f. circinelloides 1006PhL]	GO:0003676//nucleic acid binding;GO:0097159//organic cyclic compound binding;GO:0005488//binding;GO:1901363//heterocyclic compound binding;
HMPREF1544_07117	H07117	NA	EPB86129.1|5.2e-258|hypothetical protein HMPREF1544_07117 [Mucor circinelloides f. circinelloides 1006PhL]	GO:0003676//nucleic acid binding;GO:0097159//organic cyclic compound binding;GO:0005488//binding;GO:1901363//heterocyclic compound binding;
HMPREF1544_04273	H04273	K21544//C2H2 transcription facotor	EPB88883.1|3.4e-199|hypothetical protein HMPREF1544_04273 [Mucor circinelloides f. circinelloides 1006PhL]	GO:0003676//nucleic acid binding;GO:0097159//organic cyclic compound binding;GO:0005488//binding;GO:1901363//heterocyclic compound binding;
HMPREF1544_01284	H01284	NA	EPB91776.1|1.0e-270|hypothetical protein HMPREF1544_01284 [Mucor circinelloides f. circinelloides 1006PhL]	GO:0003676//nucleic acid binding;GO:0097159//organic cyclic compound binding;GO:0005488//binding;GO:1901363//heterocyclic compound binding;
HMPREF1544_01250	H01250	NA	EPB91956.1|1.2e-254|hypothetical protein HMPREF1544_01250 [Mucor circinelloides f. circinelloides 1006PhL]	GO:0003676//nucleic acid binding;GO:0097159//organic cyclic compound binding;GO:0005488//binding;GO:1901363//heterocyclic compound binding;
HMPREF1544_00416	H00416	NA	EPB92687.1|1.3e-234|hypothetical protein HMPREF1544_00416 [Mucor circinelloides f. circinelloides 1006PhL]	GO:0003676//nucleic acid binding;GO:0097159//organic cyclic compound binding;GO:0005488//binding;GO:1901363//heterocyclic compound binding;
HMPREF1544_08831	H08831	K11321//bromodomain-containing protein 8	EPB84394.1|6.9e-275|hypothetical protein HMPREF1544_08831 [Mucor circinelloides f. circinelloides 1006PhL]	GO:0003676//nucleic acid binding;GO:0097159//organic cyclic compound binding;GO:0005488//binding;GO:1901363//heterocyclic compound binding;GO:0003677//DNA binding;
HMPREF1544_12140	H12140	NA	EPB81158.1|0.0e+00|hypothetical protein HMPREF1544_12140 [Mucor circinelloides f. circinelloides 1006PhL]	GO:0003676//nucleic acid binding;GO:0097159//organic cyclic compound binding;GO:0043167//ion binding;GO:0008270//zinc ion binding;GO:0005488//binding;GO:0043169//cation binding;GO:0046914//transition metal ion binding;GO:0046872//metal ion binding;GO:1901363//heterocyclic compound binding;
HMPREF1544_05740	H05740	K17974//protein JSN1;K17974//protein JSN1	EPB87430.1|0.0e+00|hypothetical protein HMPREF1544_05740 [Mucor circinelloides f. circinelloides 1006PhL]	GO:0003676//nucleic acid binding;GO:0097159//organic cyclic compound binding;GO:1901363//heterocyclic compound binding;GO:0003723//RNA binding;GO:0005488//binding;
HMPREF1544_10081	H10081	K03128//transcription initiation factor TFIID subunit 2+ko03022//Basal transcription factors;K05747//Wiskott-Aldrich syndrome protein+ko04144//Endocytosis	EPB83188.1|8.7e-225|hypothetical protein HMPREF1544_10081 [Mucor circinelloides f. circinelloides 1006PhL]	GO:0003676//nucleic acid binding;GO:0097159//organic cyclic compound binding;GO:1901363//heterocyclic compound binding;GO:0005488//binding;
HMPREF1544_08703	H08703	K21543//transcription factor CRZ1	EPB84538.1|5.5e-219|hypothetical protein HMPREF1544_08703 [Mucor circinelloides f. circinelloides 1006PhL]	GO:0003676//nucleic acid binding;GO:0097159//organic cyclic compound binding;GO:1901363//heterocyclic compound binding;GO:0005488//binding;
HMPREF1544_05918	H05918	K21543//transcription factor CRZ1	EPB87297.1|5.5e-241|hypothetical protein HMPREF1544_05918 [Mucor circinelloides f. circinelloides 1006PhL]	GO:0003676//nucleic acid binding;GO:0097159//organic cyclic compound binding;GO:1901363//heterocyclic compound binding;GO:0005488//binding;
HMPREF1544_03364	H03364	K09467//zinc-finger protein CreA/MIG	EPB89842.1|2.5e-216|hypothetical protein HMPREF1544_03364 [Mucor circinelloides f. circinelloides 1006PhL]	GO:0003676//nucleic acid binding;GO:0097159//organic cyclic compound binding;GO:1901363//heterocyclic compound binding;GO:0005488//binding;
HMPREF1544_03247	H03247	K19849//signaling mucin MSB2+ko04011//MAPK signaling pathway - yeast	EPB89864.1|0.0e+00|transcription factor STE12 [Mucor circinelloides f. circinelloides 1006PhL]	GO:0003676//nucleic acid binding;GO:0097159//organic cyclic compound binding;GO:1901363//heterocyclic compound binding;GO:0005488//binding;
HMPREF1544_00825	H00825	K09191//general transcription factor IIIA	EPB92256.1|1.0e-161|hypothetical protein HMPREF1544_00825 [Mucor circinelloides f. circinelloides 1006PhL]	GO:0003676//nucleic acid binding;GO:0097159//organic cyclic compound binding;GO:1901363//heterocyclic compound binding;GO:0005488//binding;
HMPREF1544_12233	H12233	K18738//heterogeneous nuclear rnp K-like protein	EPB81068.1|4.2e-203|hypothetical protein HMPREF1544_12233 [Mucor circinelloides f. circinelloides 1006PhL]	GO:0003676//nucleic acid binding;GO:0097159//organic cyclic compound binding;GO:1901363//heterocyclic compound binding;GO:0005488//binding;GO:0003723//RNA binding;
HMPREF1544_02947	H02947	K12763//enhanced filamentous growth protein 1+ko04113//Meiosis - yeast	EPB90261.1|1.6e-290|hypothetical protein HMPREF1544_02947 [Mucor circinelloides f. circinelloides 1006PhL]	GO:0003676//nucleic acid binding;GO:1901363//heterocyclic compound binding;GO:0003677//DNA binding;GO:0005488//binding;GO:0097159//organic cyclic compound binding;
HMPREF1544_02860	H02860	NA	EPB90334.1|0.0e+00|hypothetical protein HMPREF1544_02860 [Mucor circinelloides f. circinelloides 1006PhL]	GO:0003676//nucleic acid binding;GO:1901363//heterocyclic compound binding;GO:0003723//RNA binding;GO:0005488//binding;GO:0097159//organic cyclic compound binding;
HMPREF1544_10303	H10303	K17944//mRNA-binding protein PUF3	EPB82958.1|0.0e+00|hypothetical protein HMPREF1544_10303 [Mucor circinelloides f. circinelloides 1006PhL]	GO:0003676//nucleic acid binding;GO:1901363//heterocyclic compound binding;GO:0003723//RNA binding;GO:0097159//organic cyclic compound binding;GO:0005488//binding;
HMPREF1544_03952	H03952	NA	EPB89212.1|3.4e-157|hypothetical protein HMPREF1544_03952 [Mucor circinelloides f. circinelloides 1006PhL]	GO:0003676//nucleic acid binding;GO:1901363//heterocyclic compound binding;GO:0005488//binding;GO:0003677//DNA binding;GO:0097159//organic cyclic compound binding;
HMPREF1544_03539	H03539	K17944//mRNA-binding protein PUF3	EPB89607.1|0.0e+00|hypothetical protein HMPREF1544_03539 [Mucor circinelloides f. circinelloides 1006PhL]	GO:0003676//nucleic acid binding;GO:1901363//heterocyclic compound binding;GO:0005488//binding;GO:0003723//RNA binding;GO:0097159//organic cyclic compound binding;
HMPREF1544_09748	H09748	K21543//transcription factor CRZ1	EPB83527.1|4.8e-259|hypothetical protein HMPREF1544_09748 [Mucor circinelloides f. circinelloides 1006PhL]	GO:0003676//nucleic acid binding;GO:1901363//heterocyclic compound binding;GO:0005488//binding;GO:0097159//organic cyclic compound binding;
HMPREF1544_01714	H01714	NA	EPB91393.1|8.1e-156|hypothetical protein HMPREF1544_01714 [Mucor circinelloides f. circinelloides 1006PhL]	GO:0003676//nucleic acid binding;GO:1901363//heterocyclic compound binding;GO:0005488//binding;GO:0097159//organic cyclic compound binding;
HMPREF1544_01256	H01256	NA	EPB91962.1|3.0e-214|hypothetical protein HMPREF1544_01256 [Mucor circinelloides f. circinelloides 1006PhL]	GO:0003676//nucleic acid binding;GO:1901363//heterocyclic compound binding;GO:0005488//binding;GO:0097159//organic cyclic compound binding;
HMPREF1544_00725	H00725	NA	EPB92427.1|9.8e-48|hypothetical protein HMPREF1544_00725 [Mucor circinelloides f. circinelloides 1006PhL]	GO:0003676//nucleic acid binding;GO:1901363//heterocyclic compound binding;GO:0005488//binding;GO:0097159//organic cyclic compound binding;
HMPREF1544_01464	H01464	K13091//RNA-binding protein 39;K12893//splicing factor, arginine/serine-rich 4/5/6+ko03040//Spliceosome	EPB91752.1|1.1e-135|hypothetical protein HMPREF1544_01464 [Mucor circinelloides f. circinelloides 1006PhL]	GO:0003676//nucleic acid binding;GO:1901363//heterocyclic compound binding;GO:0005488//binding;GO:0097159//organic cyclic compound binding;GO:0003723//RNA binding;
HMPREF1544_00029	H00029	K17560//unconventional prefoldin RPB5 interactor 1;K17053//tRNAThr (cytosine32-N3)-methyltransferase [EC:2.1.1.268]	EPB92955.1|4.4e-247|hypothetical protein HMPREF1544_00029 [Mucor circinelloides f. circinelloides 1006PhL]	GO:0003676//nucleic acid binding;GO:1901363//heterocyclic compound binding;GO:0097159//organic cyclic compound binding;GO:0003723//RNA binding;GO:0005488//binding;
HMPREF1544_11647	H11647	NA	EPB81627.1|8.7e-130|hypothetical protein HMPREF1544_11647 [Mucor circinelloides f. circinelloides 1006PhL]	GO:0003676//nucleic acid binding;GO:1901363//heterocyclic compound binding;GO:0097159//organic cyclic compound binding;GO:0005488//binding;
HMPREF1544_10125	H10125	NA	EPB83140.1|4.5e-117|hypothetical protein HMPREF1544_10125 [Mucor circinelloides f. circinelloides 1006PhL]	GO:0003676//nucleic acid binding;GO:1901363//heterocyclic compound binding;GO:0097159//organic cyclic compound binding;GO:0005488//binding;
HMPREF1544_09639	H09639	NA	EPB83596.1|6.0e-240|hypothetical protein HMPREF1544_09639 [Mucor circinelloides f. circinelloides 1006PhL]	GO:0003676//nucleic acid binding;GO:1901363//heterocyclic compound binding;GO:0097159//organic cyclic compound binding;GO:0005488//binding;
HMPREF1544_09596	H09596	NA	EPB83679.1|1.5e-132|hypothetical protein HMPREF1544_09596 [Mucor circinelloides f. circinelloides 1006PhL]	GO:0003676//nucleic acid binding;GO:1901363//heterocyclic compound binding;GO:0097159//organic cyclic compound binding;GO:0005488//binding;
HMPREF1544_09405	H09405	NA	EPB83831.1|6.3e-256|hypothetical protein HMPREF1544_09405 [Mucor circinelloides f. circinelloides 1006PhL]	GO:0003676//nucleic acid binding;GO:1901363//heterocyclic compound binding;GO:0097159//organic cyclic compound binding;GO:0005488//binding;
HMPREF1544_08767	H08767	NA	EPB84463.1|1.3e-71|hypothetical protein HMPREF1544_08767, partial [Mucor circinelloides f. circinelloides 1006PhL]	GO:0003676//nucleic acid binding;GO:1901363//heterocyclic compound binding;GO:0097159//organic cyclic compound binding;GO:0005488//binding;
HMPREF1544_07682	H07682	K03260//translation initiation factor 4G+ko03013//RNA transport;K03260//translation initiation factor 4G+ko03013//RNA transport	EPB85499.1|1.7e-165|hypothetical protein HMPREF1544_07682 [Mucor circinelloides f. circinelloides 1006PhL]	GO:0003676//nucleic acid binding;GO:1901363//heterocyclic compound binding;GO:0097159//organic cyclic compound binding;GO:0005488//binding;
HMPREF1544_07527	H07527	K19487//transcription factor SFP1	EPB85701.1|5.3e-200|hypothetical protein HMPREF1544_07527 [Mucor circinelloides f. circinelloides 1006PhL]	GO:0003676//nucleic acid binding;GO:1901363//heterocyclic compound binding;GO:0097159//organic cyclic compound binding;GO:0005488//binding;
HMPREF1544_06895	H06895	K13103//tuftelin-interacting protein 11	EPB86356.1|2.2e-156|hypothetical protein HMPREF1544_06895 [Mucor circinelloides f. circinelloides 1006PhL]	GO:0003676//nucleic acid binding;GO:1901363//heterocyclic compound binding;GO:0097159//organic cyclic compound binding;GO:0005488//binding;
HMPREF1544_05754	H05754	K09467//zinc-finger protein CreA/MIG	EPB87444.1|1.6e-162|hypothetical protein HMPREF1544_05754 [Mucor circinelloides f. circinelloides 1006PhL]	GO:0003676//nucleic acid binding;GO:1901363//heterocyclic compound binding;GO:0097159//organic cyclic compound binding;GO:0005488//binding;
HMPREF1544_05225	H05225	NA	EPB87934.1|6.3e-226|hypothetical protein HMPREF1544_05225 [Mucor circinelloides f. circinelloides 1006PhL]	GO:0003676//nucleic acid binding;GO:1901363//heterocyclic compound binding;GO:0097159//organic cyclic compound binding;GO:0005488//binding;
HMPREF1544_04854	H04854	K09467//zinc-finger protein CreA/MIG	EPB88387.1|2.7e-122|zinc-finger protein CreA/MIG [Mucor circinelloides f. circinelloides 1006PhL]	GO:0003676//nucleic acid binding;GO:1901363//heterocyclic compound binding;GO:0097159//organic cyclic compound binding;GO:0005488//binding;
HMPREF1544_03875	H03875	K09467//zinc-finger protein CreA/MIG	EPB89366.1|2.8e-215|hypothetical protein HMPREF1544_03875 [Mucor circinelloides f. circinelloides 1006PhL]	GO:0003676//nucleic acid binding;GO:1901363//heterocyclic compound binding;GO:0097159//organic cyclic compound binding;GO:0005488//binding;
HMPREF1544_01790	H01790	K17792//mitochondrial import inner membrane translocase subunit TIM54	EPB91274.1|7.3e-39|hypothetical protein HMPREF1544_01790 [Mucor circinelloides f. circinelloides 1006PhL]	GO:0003676//nucleic acid binding;GO:1901363//heterocyclic compound binding;GO:0097159//organic cyclic compound binding;GO:0005488//binding;
HMPREF1544_01319	H01319	K09191//general transcription factor IIIA	EPB91811.1|2.3e-144|hypothetical protein HMPREF1544_01319 [Mucor circinelloides f. circinelloides 1006PhL]	GO:0003676//nucleic acid binding;GO:1901363//heterocyclic compound binding;GO:0097159//organic cyclic compound binding;GO:0005488//binding;
HMPREF1544_10240	H10240	K11294//nucleolin;K14573//nucleolar protein 4+ko03008//Ribosome biogenesis in eukaryotes	EPB83010.1|6.9e-209|hypothetical protein HMPREF1544_10240 [Mucor circinelloides f. circinelloides 1006PhL]	GO:0003676//nucleic acid binding;GO:1901363//heterocyclic compound binding;GO:0097159//organic cyclic compound binding;GO:0005488//binding;GO:0003723//RNA binding;
HMPREF1544_01405	H01405	K19851//flocculation protein FLO11+ko04011//MAPK signaling pathway - yeast	EPB91694.1|8.1e-207|hypothetical protein HMPREF1544_01405 [Mucor circinelloides f. circinelloides 1006PhL]	GO:0003677//DNA binding;GO:0003676//nucleic acid binding;GO:0046983//protein dimerization activity;GO:1901363//heterocyclic compound binding;GO:0005515//protein binding;GO:0005488//binding;GO:0097159//organic cyclic compound binding;
HMPREF1544_11640	H11640	NA	EPB81648.1|5.4e-239|hypothetical protein HMPREF1544_11640 [Mucor circinelloides f. circinelloides 1006PhL]	GO:0003677//DNA binding;GO:0003676//nucleic acid binding;GO:1901363//heterocyclic compound binding;GO:0046983//protein dimerization activity;GO:0005488//binding;GO:0097159//organic cyclic compound binding;GO:0005515//protein binding;
HMPREF1544_02108	H02108	NA	EPB91039.1|4.4e-213|hypothetical protein HMPREF1544_02108 [Mucor circinelloides f. circinelloides 1006PhL]	GO:0003677//DNA binding;GO:0003676//nucleic acid binding;GO:1901363//heterocyclic compound binding;GO:0097159//organic cyclic compound binding;GO:0005488//binding;
HMPREF1544_10776	H10776	NA	EPB82481.1|4.2e-89|hypothetical protein HMPREF1544_10776 [Mucor circinelloides f. circinelloides 1006PhL]	GO:0003677//DNA binding;GO:0005488//binding;GO:0003676//nucleic acid binding;GO:0097159//organic cyclic compound binding;GO:1901363//heterocyclic compound binding;
HMPREF1544_02732	H02732	NA	EPB90366.1|3.9e-138|hypothetical protein HMPREF1544_02732 [Mucor circinelloides f. circinelloides 1006PhL]	GO:0003677//DNA binding;GO:0005488//binding;GO:0003676//nucleic acid binding;GO:0097159//organic cyclic compound binding;GO:1901363//heterocyclic compound binding;
HMPREF1544_08015	H08015	NA	EPB85188.1|1.4e-166|hypothetical protein HMPREF1544_08015 [Mucor circinelloides f. circinelloides 1006PhL]	GO:0003677//DNA binding;GO:0005488//binding;GO:1901363//heterocyclic compound binding;GO:0003676//nucleic acid binding;GO:0097159//organic cyclic compound binding;
HMPREF1544_03775	H03775	K06018//endopolyphosphatase [EC:3.6.1.10];K06018//endopolyphosphatase [EC:3.6.1.10]	EPB89406.1|0.0e+00|hypothetical protein HMPREF1544_03775 [Mucor circinelloides f. circinelloides 1006PhL]	GO:0003677//DNA binding;GO:0005488//binding;GO:1901363//heterocyclic compound binding;GO:0003676//nucleic acid binding;GO:0097159//organic cyclic compound binding;
HMPREF1544_12254	H12254	NA	EPB81056.1|9.2e-211|hypothetical protein HMPREF1544_12254 [Mucor circinelloides f. circinelloides 1006PhL]	GO:0003677//DNA binding;GO:0005488//binding;GO:1901363//heterocyclic compound binding;GO:0097159//organic cyclic compound binding;GO:0003676//nucleic acid binding;
HMPREF1544_09008	H09008	K22484//transcriptional regulator CBF1	EPB84216.1|3.0e-98|hypothetical protein HMPREF1544_09008 [Mucor circinelloides f. circinelloides 1006PhL]	GO:0003677//DNA binding;GO:0005515//protein binding;GO:0005488//binding;GO:0046983//protein dimerization activity;GO:0097159//organic cyclic compound binding;GO:1901363//heterocyclic compound binding;GO:0003676//nucleic acid binding;
HMPREF1544_08374	H08374	K12769//meiosis-specific transcription factor NDT80+ko04113//Meiosis - yeast	EPB84872.1|0.0e+00|hypothetical protein HMPREF1544_08374 [Mucor circinelloides f. circinelloides 1006PhL]	GO:0003677//DNA binding;GO:0140110//transcription regulator activity;GO:0097159//organic cyclic compound binding;GO:0005488//binding;GO:1901363//heterocyclic compound binding;GO:0003676//nucleic acid binding;GO:0003700//DNA-binding transcription factor activity;
HMPREF1544_09532	H09532	NA	EPB83682.1|4.7e-99|hypothetical protein HMPREF1544_09532 [Mucor circinelloides f. circinelloides 1006PhL]	GO:0003677//DNA binding;GO:1901363//heterocyclic compound binding;GO:0003676//nucleic acid binding;GO:0043565//sequence-specific DNA binding;GO:0097159//organic cyclic compound binding;GO:0005488//binding;
HMPREF1544_09033	H09033	K06875//programmed cell death protein 5	EPB84241.1|3.3e-74|hypothetical protein HMPREF1544_09033 [Mucor circinelloides f. circinelloides 1006PhL]	GO:0003677//DNA binding;GO:1901363//heterocyclic compound binding;GO:0003676//nucleic acid binding;GO:0097159//organic cyclic compound binding;GO:0005488//binding;
HMPREF1544_02199	H02199	NA	EPB90945.1|6.0e-54|hypothetical protein HMPREF1544_02199 [Mucor circinelloides f. circinelloides 1006PhL]	GO:0003677//DNA binding;GO:1901363//heterocyclic compound binding;GO:0043565//sequence-specific DNA binding;GO:0003676//nucleic acid binding;GO:0097159//organic cyclic compound binding;GO:0005488//binding;GO:0003700//DNA-binding transcription factor activity;GO:0140110//transcription regulator activity;
HMPREF1544_08542	H08542	K11397//chromatin modification-related protein VID21;K11397//chromatin modification-related protein VID21;K11397//chromatin modification-related protein VID21	EPB84669.1|0.0e+00|hypothetical protein HMPREF1544_08542 [Mucor circinelloides f. circinelloides 1006PhL]	GO:0003677//DNA binding;GO:1901363//heterocyclic compound binding;GO:0097159//organic cyclic compound binding;GO:0005488//binding;GO:0003676//nucleic acid binding;
HMPREF1544_04879	H04879	NA	EPB88295.1|1.0e-175|hypothetical protein HMPREF1544_04879 [Mucor circinelloides f. circinelloides 1006PhL]	GO:0003677//DNA binding;GO:1901363//heterocyclic compound binding;GO:0097159//organic cyclic compound binding;GO:0005488//binding;GO:0003676//nucleic acid binding;
HMPREF1544_11199	H11199	K09051//ATF/CREB family transcription factor+ko04011//MAPK signaling pathway - yeast	EPB82071.1|8.8e-206|hypothetical protein HMPREF1544_11199 [Mucor circinelloides f. circinelloides 1006PhL]	GO:0003700//DNA-binding transcription factor activity;GO:0003676//nucleic acid binding;GO:1901363//heterocyclic compound binding;GO:0140110//transcription regulator activity;GO:0003677//DNA binding;GO:0097159//organic cyclic compound binding;GO:0005488//binding;
HMPREF1544_06687	H06687	NA	EPB86520.1|6.8e-164|hypothetical protein HMPREF1544_06687 [Mucor circinelloides f. circinelloides 1006PhL]	GO:0003700//DNA-binding transcription factor activity;GO:0003824//catalytic activity;GO:0140110//transcription regulator activity;GO:0016874//ligase activity;
HMPREF1544_06715	H06715	K12769//meiosis-specific transcription factor NDT80+ko04113//Meiosis - yeast	EPB86448.1|0.0e+00|hypothetical protein HMPREF1544_06715 [Mucor circinelloides f. circinelloides 1006PhL]	GO:0003700//DNA-binding transcription factor activity;GO:0097159//organic cyclic compound binding;GO:0003677//DNA binding;GO:0005488//binding;GO:1901363//heterocyclic compound binding;GO:0140110//transcription regulator activity;GO:0003676//nucleic acid binding;
HMPREF1544_12275	H12275	NA	EPB81028.1|3.9e-206|hypothetical protein HMPREF1544_12275 [Mucor circinelloides f. circinelloides 1006PhL]	GO:0003700//DNA-binding transcription factor activity;GO:0140110//transcription regulator activity;
HMPREF1544_11208	H11208	K11397//chromatin modification-related protein VID21;K09043//AP-1-like transcription factor;K12617//DNA topoisomerase 2-associated protein PAT1+ko03018//RNA degradation	EPB82043.1|0.0e+00|hypothetical protein HMPREF1544_11208 [Mucor circinelloides f. circinelloides 1006PhL]	GO:0003700//DNA-binding transcription factor activity;GO:0140110//transcription regulator activity;
HMPREF1544_10491	H10491	K09043//AP-1-like transcription factor	EPB82744.1|0.0e+00|hypothetical protein HMPREF1544_10491 [Mucor circinelloides f. circinelloides 1006PhL]	GO:0003700//DNA-binding transcription factor activity;GO:0140110//transcription regulator activity;
HMPREF1544_10384	H10384	K09043//AP-1-like transcription factor;K21452//bZIP-type transcription factor MBZ1	EPB82868.1|2.0e-238|hypothetical protein HMPREF1544_10384 [Mucor circinelloides f. circinelloides 1006PhL]	GO:0003700//DNA-binding transcription factor activity;GO:0140110//transcription regulator activity;
HMPREF1544_08684	H08684	K09464//general control protein GCN4+ko04138//Autophagy - yeast	EPB84589.1|1.0e-142|hypothetical protein HMPREF1544_08684 [Mucor circinelloides f. circinelloides 1006PhL]	GO:0003700//DNA-binding transcription factor activity;GO:0140110//transcription regulator activity;
HMPREF1544_07371	H07371	K09043//AP-1-like transcription factor	EPB85872.1|7.9e-279|hypothetical protein HMPREF1544_07371 [Mucor circinelloides f. circinelloides 1006PhL]	GO:0003700//DNA-binding transcription factor activity;GO:0140110//transcription regulator activity;
HMPREF1544_05849	H05849	K09448//transcriptional enhancer factor+ko04011//MAPK signaling pathway - yeast+ko04392//Hippo signaling pathway - multiple species	EPB87324.1|0.0e+00|TEA domain family member, other eukaryote [Mucor circinelloides f. circinelloides 1006PhL]	GO:0003700//DNA-binding transcription factor activity;GO:0140110//transcription regulator activity;
HMPREF1544_05661	H05661	NA	EPB87570.1|8.9e-144|hypothetical protein HMPREF1544_05661 [Mucor circinelloides f. circinelloides 1006PhL]	GO:0003700//DNA-binding transcription factor activity;GO:0140110//transcription regulator activity;
HMPREF1544_05391	H05391	K21452//bZIP-type transcription factor MBZ1;K01183//chitinase [EC:3.2.1.14]+ko00520//Amino sugar and nucleotide sugar metabolism+ko01100//Metabolic pathways	EPB87862.1|7.3e-255|hypothetical protein HMPREF1544_05391 [Mucor circinelloides f. circinelloides 1006PhL]	GO:0003700//DNA-binding transcription factor activity;GO:0140110//transcription regulator activity;
HMPREF1544_05233	H05233	K19487//transcription factor SFP1;K20410//target of rapamycin complex 2 subunit MAPKAP1	EPB87942.1|1.2e-201|hypothetical protein HMPREF1544_05233 [Mucor circinelloides f. circinelloides 1006PhL]	GO:0003700//DNA-binding transcription factor activity;GO:0140110//transcription regulator activity;
HMPREF1544_05018	H05018	K09043//AP-1-like transcription factor	EPB88185.1|0.0e+00|hypothetical protein HMPREF1544_05018 [Mucor circinelloides f. circinelloides 1006PhL]	GO:0003700//DNA-binding transcription factor activity;GO:0140110//transcription regulator activity;
HMPREF1544_04819	H04819	K09043//AP-1-like transcription factor	EPB88353.1|3.5e-199|hypothetical protein HMPREF1544_04819 [Mucor circinelloides f. circinelloides 1006PhL]	GO:0003700//DNA-binding transcription factor activity;GO:0140110//transcription regulator activity;
HMPREF1544_04106	H04106	NA	EPB89114.1|1.5e-155|hypothetical protein HMPREF1544_04106 [Mucor circinelloides f. circinelloides 1006PhL]	GO:0003700//DNA-binding transcription factor activity;GO:0140110//transcription regulator activity;
HMPREF1544_03542	H03542	NA	EPB89610.1|1.6e-123|hypothetical protein HMPREF1544_03542 [Mucor circinelloides f. circinelloides 1006PhL]	GO:0003700//DNA-binding transcription factor activity;GO:0140110//transcription regulator activity;
HMPREF1544_03416	H03416	K21452//bZIP-type transcription factor MBZ1	EPB89753.1|1.7e-295|hypothetical protein HMPREF1544_03416 [Mucor circinelloides f. circinelloides 1006PhL]	GO:0003700//DNA-binding transcription factor activity;GO:0140110//transcription regulator activity;
HMPREF1544_03437	H03437	K09043//AP-1-like transcription factor;K11648//SWI/SNF-related matrix-associated actin-dependent regulator of chromatin subfamily B member 1	EPB89774.1|0.0e+00|hypothetical protein HMPREF1544_03437 [Mucor circinelloides f. circinelloides 1006PhL]	GO:0003700//DNA-binding transcription factor activity;GO:0140110//transcription regulator activity;
HMPREF1544_02812	H02812	K09043//AP-1-like transcription factor;K17608//striatin 1/3/4	EPB90287.1|5.6e-277|hypothetical protein HMPREF1544_02812 [Mucor circinelloides f. circinelloides 1006PhL]	GO:0003700//DNA-binding transcription factor activity;GO:0140110//transcription regulator activity;
HMPREF1544_02735	H02735	K09043//AP-1-like transcription factor	EPB90369.1|0.0e+00|hypothetical protein HMPREF1544_02735 [Mucor circinelloides f. circinelloides 1006PhL]	GO:0003700//DNA-binding transcription factor activity;GO:0140110//transcription regulator activity;
HMPREF1544_01430	H01430	K09043//AP-1-like transcription factor	EPB91719.1|5.5e-222|hypothetical protein HMPREF1544_01430 [Mucor circinelloides f. circinelloides 1006PhL]	GO:0003700//DNA-binding transcription factor activity;GO:0140110//transcription regulator activity;
HMPREF1544_01047	H01047	K09043//AP-1-like transcription factor	EPB91985.1|0.0e+00|hypothetical protein HMPREF1544_01047 [Mucor circinelloides f. circinelloides 1006PhL]	GO:0003700//DNA-binding transcription factor activity;GO:0140110//transcription regulator activity;
HMPREF1544_00813	H00813	K09043//AP-1-like transcription factor	EPB92244.1|1.3e-201|hypothetical protein HMPREF1544_00813 [Mucor circinelloides f. circinelloides 1006PhL]	GO:0003700//DNA-binding transcription factor activity;GO:0140110//transcription regulator activity;
HMPREF1544_08068	H08068	K21642//transcriptional repressor OPI1	EPB85173.1|2.2e-207|hypothetical protein HMPREF1544_08068 [Mucor circinelloides f. circinelloides 1006PhL]	GO:0003712//transcription coregulator activity;GO:0140110//transcription regulator activity;GO:0003714//transcription corepressor activity;
HMPREF1544_09446	H09446	K21642//transcriptional repressor OPI1	EPB83813.1|4.7e-271|hypothetical protein HMPREF1544_09446 [Mucor circinelloides f. circinelloides 1006PhL]	GO:0003714//transcription corepressor activity;GO:0003712//transcription coregulator activity;GO:0140110//transcription regulator activity;
HMPREF1544_05620	H05620	K21642//transcriptional repressor OPI1	EPB87529.1|7.5e-149|hypothetical protein HMPREF1544_05620 [Mucor circinelloides f. circinelloides 1006PhL]	GO:0003714//transcription corepressor activity;GO:0003712//transcription coregulator activity;GO:0140110//transcription regulator activity;
HMPREF1544_02246	H02246	K21642//transcriptional repressor OPI1	EPB90992.1|3.3e-166|hypothetical protein HMPREF1544_02246 [Mucor circinelloides f. circinelloides 1006PhL]	GO:0003714//transcription corepressor activity;GO:0003712//transcription coregulator activity;GO:0140110//transcription regulator activity;
HMPREF1544_01686	H01686	NA	EPB91555.1|2.2e-148|hypothetical protein HMPREF1544_01686 [Mucor circinelloides f. circinelloides 1006PhL]	GO:0003723//RNA binding;GO:0003676//nucleic acid binding;GO:0097159//organic cyclic compound binding;GO:0003729//mRNA binding;GO:0000339//RNA cap binding;GO:0005488//binding;GO:1901363//heterocyclic compound binding;
HMPREF1544_12216	H12216	K17974//protein JSN1	EPB81089.1|0.0e+00|hypothetical protein HMPREF1544_12216 [Mucor circinelloides f. circinelloides 1006PhL]	GO:0003723//RNA binding;GO:0003676//nucleic acid binding;GO:0097159//organic cyclic compound binding;GO:0005488//binding;GO:1901363//heterocyclic compound binding;
HMPREF1544_11922	H11922	K06665//general transcriptional corepressor CYC8+ko04011//MAPK signaling pathway - yeast+ko04111//Cell cycle - yeast	EPB81373.1|0.0e+00|hypothetical protein HMPREF1544_11922 [Mucor circinelloides f. circinelloides 1006PhL]	GO:0003723//RNA binding;GO:0005488//binding;GO:0003676//nucleic acid binding;GO:0097159//organic cyclic compound binding;GO:1901363//heterocyclic compound binding;
HMPREF1544_10499	H10499	K15560//protein NRD1;K15560//protein NRD1;K15560//protein NRD1	EPB82752.1|0.0e+00|hypothetical protein HMPREF1544_10499 [Mucor circinelloides f. circinelloides 1006PhL]	GO:0003723//RNA binding;GO:0005488//binding;GO:0003676//nucleic acid binding;GO:0097159//organic cyclic compound binding;GO:1901363//heterocyclic compound binding;
HMPREF1544_03119	H03119	K11884//RNA-binding protein PNO1	EPB90007.1|6.2e-134|ribosomal RNA assembly protein [Mucor circinelloides f. circinelloides 1006PhL]	GO:0003723//RNA binding;GO:0005488//binding;GO:0003676//nucleic acid binding;GO:0097159//organic cyclic compound binding;GO:1901363//heterocyclic compound binding;
HMPREF1544_11077	H11077	K13201//nucleolysin TIA-1/TIAR	EPB82194.1|1.1e-70|hypothetical protein HMPREF1544_11077 [Mucor circinelloides f. circinelloides 1006PhL]	GO:0003723//RNA binding;GO:0005488//binding;GO:0003676//nucleic acid binding;GO:1901363//heterocyclic compound binding;GO:0097159//organic cyclic compound binding;
HMPREF1544_02523	H02523	K12893//splicing factor, arginine/serine-rich 4/5/6+ko03040//Spliceosome;K12897//transformer-2 protein+ko03040//Spliceosome;K12893//splicing factor, arginine/serine-rich 4/5/6+ko03040//Spliceosome	EPB90613.1|1.8e-55|hypothetical protein HMPREF1544_02523 [Mucor circinelloides f. circinelloides 1006PhL]	GO:0003723//RNA binding;GO:0005488//binding;GO:0046872//metal ion binding;GO:0008270//zinc ion binding;GO:0046914//transition metal ion binding;GO:0097159//organic cyclic compound binding;GO:1901363//heterocyclic compound binding;GO:0003676//nucleic acid binding;GO:0043167//ion binding;GO:0043169//cation binding;
HMPREF1544_09726	H09726	K17974//protein JSN1	EPB83505.1|0.0e+00|hypothetical protein HMPREF1544_09726 [Mucor circinelloides f. circinelloides 1006PhL]	GO:0003723//RNA binding;GO:0005488//binding;GO:0097159//organic cyclic compound binding;GO:0003676//nucleic acid binding;GO:1901363//heterocyclic compound binding;
HMPREF1544_03369	H03369	K14787//multiple RNA-binding domain-containing protein 1;K11294//nucleolin;K14787//multiple RNA-binding domain-containing protein 1;K11294//nucleolin	EPB89847.1|7.5e-197|hypothetical protein HMPREF1544_03369 [Mucor circinelloides f. circinelloides 1006PhL]	GO:0003723//RNA binding;GO:0005488//binding;GO:1901363//heterocyclic compound binding;GO:0097159//organic cyclic compound binding;GO:0003676//nucleic acid binding;
HMPREF1544_01229	H01229	K03233//elongation factor 1-gamma	EPB91935.1|1.4e-239|hypothetical protein HMPREF1544_01229 [Mucor circinelloides f. circinelloides 1006PhL]	GO:0003723//RNA binding;GO:0008135//translation factor activity, RNA binding;GO:0003676//nucleic acid binding;GO:0090079//translation regulator activity, nucleic acid binding;GO:1901363//heterocyclic compound binding;GO:0045182//translation regulator activity;GO:0003746//translation elongation factor activity;GO:0005488//binding;GO:0097159//organic cyclic compound binding;
HMPREF1544_01599	H01599	K03235//elongation factor 3	EPB91468.1|0.0e+00|elongation factor 3 [Mucor circinelloides f. circinelloides 1006PhL]	GO:0003723//RNA binding;GO:0016787//hydrolase activity;GO:0097367//carbohydrate derivative binding;GO:0043167//ion binding;GO:0016817//hydrolase activity, acting on acid anhydrides;GO:0003676//nucleic acid binding;GO:0030554//adenyl nucleotide binding;GO:0008135//translation factor activity, RNA binding;GO:0003746//translation elongation factor activity;GO:0016887//ATPase activity;GO:0005488//bin…
HMPREF1544_10721	H10721	K12613//mRNA-decapping enzyme subunit 2 [EC:3.6.1.62]+ko03018//RNA degradation	EPB82559.1|7.8e-35|hypothetical protein HMPREF1544_10721 [Mucor circinelloides f. circinelloides 1006PhL]	GO:0003723//RNA binding;GO:0030145//manganese ion binding;GO:0046872//metal ion binding;GO:1901363//heterocyclic compound binding;GO:0043169//cation binding;GO:0003676//nucleic acid binding;GO:0003824//catalytic activity;GO:0046914//transition metal ion binding;GO:0005488//binding;GO:0016787//hydrolase activity;GO:0043167//ion binding;GO:0097159//organic cyclic compound binding;
HMPREF1544_07168	H07168	K03243//translation initiation factor 5B+ko03013//RNA transport	EPB86010.1|0.0e+00|translation initiation factor 5B [Mucor circinelloides f. circinelloides 1006PhL]	GO:0003723//RNA binding;GO:0032555//purine ribonucleotide binding;GO:0032561//guanyl ribonucleotide binding;GO:0032549//ribonucleoside binding;GO:0043168//anion binding;GO:0045182//translation regulator activity;GO:0090079//translation regulator activity, nucleic acid binding;GO:0016817//hydrolase activity, acting on acid anhydrides;GO:0017111//nucleoside-triphosphatase activity;GO:0097159//organ…
HMPREF1544_08090	H08090	K12897//transformer-2 protein+ko03040//Spliceosome	EPB85118.1|2.8e-159|hypothetical protein HMPREF1544_08090 [Mucor circinelloides f. circinelloides 1006PhL]	GO:0003723//RNA binding;GO:0097159//organic cyclic compound binding;GO:0003676//nucleic acid binding;GO:0005488//binding;GO:1901363//heterocyclic compound binding;
HMPREF1544_10578	H10578	K14836//nucleolar protein 8;K01183//chitinase [EC:3.2.1.14]+ko00520//Amino sugar and nucleotide sugar metabolism+ko01100//Metabolic pathways;K19898//alpha-agglutinin	EPB82675.1|0.0e+00|hypothetical protein HMPREF1544_10578 [Mucor circinelloides f. circinelloides 1006PhL]	GO:0003723//RNA binding;GO:0097159//organic cyclic compound binding;GO:0003676//nucleic acid binding;GO:1901363//heterocyclic compound binding;GO:0005488//binding;
HMPREF1544_06499	H06499	NA	EPB86713.1|4.4e-241|hypothetical protein HMPREF1544_06499 [Mucor circinelloides f. circinelloides 1006PhL]	GO:0003723//RNA binding;GO:0097159//organic cyclic compound binding;GO:0003676//nucleic acid binding;GO:1901363//heterocyclic compound binding;GO:0005488//binding;
HMPREF1544_05289	H05289	K17974//protein JSN1	EPB87882.1|0.0e+00|hypothetical protein HMPREF1544_05289 [Mucor circinelloides f. circinelloides 1006PhL]	GO:0003723//RNA binding;GO:0097159//organic cyclic compound binding;GO:0003676//nucleic acid binding;GO:1901363//heterocyclic compound binding;GO:0005488//binding;
HMPREF1544_02583	H02583	NA	EPB90524.1|2.4e-192|hypothetical protein HMPREF1544_02583 [Mucor circinelloides f. circinelloides 1006PhL]	GO:0003723//RNA binding;GO:0097159//organic cyclic compound binding;GO:0003676//nucleic acid binding;GO:1901363//heterocyclic compound binding;GO:0005488//binding;
HMPREF1544_03736	H03736	K14838//nucleolar protein 15;K19898//alpha-agglutinin	KAF1801296.1|5.1e-157|hypothetical protein FB192DRAFT_1437581 [Mucor lusitanicus]	GO:0003723//RNA binding;GO:0097159//organic cyclic compound binding;GO:0003676//nucleic acid binding;GO:1901363//heterocyclic compound binding;GO:0005488//binding;
HMPREF1544_02612	H02612	K18748//protein SSD1;K18748//protein SSD1	EPB90552.1|0.0e+00|hypothetical protein HMPREF1544_02612 [Mucor circinelloides f. circinelloides 1006PhL]	GO:0003723//RNA binding;GO:0097159//organic cyclic compound binding;GO:0004540//ribonuclease activity;GO:0003676//nucleic acid binding;GO:1901363//heterocyclic compound binding;GO:0016787//hydrolase activity;GO:0003824//catalytic activity;GO:0004518//nuclease activity;GO:0016788//hydrolase activity, acting on ester bonds;GO:0005488//binding;GO:0140098//catalytic activity, acting on RNA;
HMPREF1544_08152	H08152	K14573//nucleolar protein 4+ko03008//Ribosome biogenesis in eukaryotes;K14573//nucleolar protein 4+ko03008//Ribosome biogenesis in eukaryotes	EPB85100.1|3.1e-294|hypothetical protein HMPREF1544_08152 [Mucor circinelloides f. circinelloides 1006PhL]	GO:0003723//RNA binding;GO:0097159//organic cyclic compound binding;GO:0005488//binding;GO:0003676//nucleic acid binding;GO:1901363//heterocyclic compound binding;
HMPREF1544_06932	H06932	K03260//translation initiation factor 4G+ko03013//RNA transport;K03260//translation initiation factor 4G+ko03013//RNA transport	EPB86290.1|0.0e+00|hypothetical protein HMPREF1544_06932 [Mucor circinelloides f. circinelloides 1006PhL]	GO:0003723//RNA binding;GO:0097159//organic cyclic compound binding;GO:0005488//binding;GO:0003676//nucleic acid binding;GO:1901363//heterocyclic compound binding;
HMPREF1544_06132	H06132	K13201//nucleolysin TIA-1/TIAR	EPB87108.1|1.4e-244|hypothetical protein HMPREF1544_06132 [Mucor circinelloides f. circinelloides 1006PhL]	GO:0003723//RNA binding;GO:0097159//organic cyclic compound binding;GO:0005488//binding;GO:0003676//nucleic acid binding;GO:1901363//heterocyclic compound binding;
HMPREF1544_02044	H02044	K13199//plasminogen activator inhibitor 1 RNA-binding protein	EPB91164.1|1.3e-139|hypothetical protein HMPREF1544_02044 [Mucor circinelloides f. circinelloides 1006PhL]	GO:0003723//RNA binding;GO:0097159//organic cyclic compound binding;GO:0005488//binding;GO:1901363//heterocyclic compound binding;GO:0003676//nucleic acid binding;
HMPREF1544_02495	H02495	NA	EPB90585.1|2.0e-100|hypothetical protein HMPREF1544_02495 [Mucor circinelloides f. circinelloides 1006PhL]	GO:0003723//RNA binding;GO:0097159//organic cyclic compound binding;GO:1901363//heterocyclic compound binding;GO:0003676//nucleic acid binding;GO:0005488//binding;
HMPREF1544_05796	H05796	K11699//RNA-dependent RNA polymerase [EC:2.7.7.48]	EPB87370.1|0.0e+00|hypothetical protein HMPREF1544_05796 [Mucor circinelloides f. circinelloides 1006PhL]	GO:0003723//RNA binding;GO:0140098//catalytic activity, acting on RNA;GO:0003824//catalytic activity;GO:0097159//organic cyclic compound binding;GO:0016779//nucleotidyltransferase activity;GO:0034062//5'-3' RNA polymerase activity;GO:0005488//binding;GO:0003676//nucleic acid binding;GO:0003968//RNA-directed 5'-3' RNA polymerase activity;GO:0016740//transferase activity;GO:0016772//transferase act…
HMPREF1544_01612	H01612	K00888//phosphatidylinositol 4-kinase A [EC:2.7.1.67]+ko04011//MAPK signaling pathway - yeast+ko01100//Metabolic pathways+ko04070//Phosphatidylinositol signaling system+ko00562//Inositol phosphate metabolism;K13126//polyadenylate-binding protein+ko03013//RNA transport+ko03018//RNA degradation+ko03015//mRNA surveillance pathway;K13091//RNA-binding protein 39;K00888//phosphatidylinositol 4-kinase A…	EPB91481.1|2.0e-64|hypothetical protein HMPREF1544_01612 [Mucor circinelloides f. circinelloides 1006PhL]	GO:0003723//RNA binding;GO:1901363//heterocyclic compound binding;GO:0003676//nucleic acid binding;GO:0005488//binding;GO:0097159//organic cyclic compound binding;
HMPREF1544_08811	H08811	K11294//nucleolin	KAF1801719.1|4.4e-76|hypothetical protein FB192DRAFT_1097494 [Mucor lusitanicus]	GO:0003723//RNA binding;GO:1901363//heterocyclic compound binding;GO:0003676//nucleic acid binding;GO:0005488//binding;GO:0097159//organic cyclic compound binding;
HMPREF1544_06338	H06338	K11397//chromatin modification-related protein VID21;K18737//SWI5-dependent HO expression protein 3	EPB86912.1|0.0e+00|hypothetical protein HMPREF1544_06338 [Mucor circinelloides f. circinelloides 1006PhL]	GO:0003723//RNA binding;GO:1901363//heterocyclic compound binding;GO:0005488//binding;GO:0003676//nucleic acid binding;GO:0097159//organic cyclic compound binding;
HMPREF1544_05827	H05827	K19719//collagen, type II, alpha	EPB87401.1|6.3e-287|hypothetical protein HMPREF1544_05827 [Mucor circinelloides f. circinelloides 1006PhL]	GO:0003723//RNA binding;GO:1901363//heterocyclic compound binding;GO:0005488//binding;GO:0097159//organic cyclic compound binding;GO:0003676//nucleic acid binding;
HMPREF1544_05767	H05767	K09184//GATA-binding protein, other eukaryote;K04705//signal transducing adaptor molecule+ko04144//Endocytosis;K09184//GATA-binding protein, other eukaryote;K04705//signal transducing adaptor molecule+ko04144//Endocytosis	EPB87457.1|0.0e+00|hypothetical protein HMPREF1544_05767 [Mucor circinelloides f. circinelloides 1006PhL]	GO:0003723//RNA binding;GO:1901363//heterocyclic compound binding;GO:0005488//binding;GO:0097159//organic cyclic compound binding;GO:0003676//nucleic acid binding;
HMPREF1544_11688	H11688	NA	EPB81596.1|3.6e-54|hypothetical protein HMPREF1544_11688 [Mucor circinelloides f. circinelloides 1006PhL]	GO:0003725//double-stranded RNA binding;GO:0005488//binding;GO:0003723//RNA binding;GO:0097159//organic cyclic compound binding;GO:0003676//nucleic acid binding;GO:1901363//heterocyclic compound binding;
HMPREF1544_09899	H09899	K15025//probable RNA-binding protein EIF1AD	EPB83366.1|4.3e-85|hypothetical protein HMPREF1544_09899 [Mucor circinelloides f. circinelloides 1006PhL]	GO:0003743//translation initiation factor activity;GO:0003723//RNA binding;GO:0045182//translation regulator activity;GO:1901363//heterocyclic compound binding;GO:0097159//organic cyclic compound binding;GO:0005488//binding;GO:0003676//nucleic acid binding;GO:0008135//translation factor activity, RNA binding;GO:0090079//translation regulator activity, nucleic acid binding;
HMPREF1544_08985	H08985	K09579//peptidyl-prolyl cis-trans isomerase NIMA-interacting 4 [EC:5.2.1.8];K09579//peptidyl-prolyl cis-trans isomerase NIMA-interacting 4 [EC:5.2.1.8]	EPB84265.1|6.3e-66|peptidyl-prolyl cis-trans isomerase NIMA-interacting 4 [Mucor circinelloides f. circinelloides 1006PhL]	GO:0003755//peptidyl-prolyl cis-trans isomerase activity;GO:0016853//isomerase activity;GO:0016859//cis-trans isomerase activity;GO:0140096//catalytic activity, acting on a protein;GO:0003824//catalytic activity;
HMPREF1544_09373	H09373	K09568//FK506-binding protein 1 [EC:5.2.1.8]	EPB83861.1|8.3e-159|hypothetical protein HMPREF1544_09373 [Mucor circinelloides f. circinelloides 1006PhL]	GO:0003755//peptidyl-prolyl cis-trans isomerase activity;GO:0016853//isomerase activity;GO:0140096//catalytic activity, acting on a protein;GO:0003824//catalytic activity;GO:0016859//cis-trans isomerase activity;
HMPREF1544_11044	H11044	NA	EPB82200.1|1.1e-181|hypothetical protein HMPREF1544_11044 [Mucor circinelloides f. circinelloides 1006PhL]	GO:0003779//actin binding;GO:0005515//protein binding;GO:0008092//cytoskeletal protein binding;GO:0005488//binding;
HMPREF1544_04325	H04325	K05768//gelsolin;K05768//gelsolin	EPB88816.1|3.1e-239|hypothetical protein HMPREF1544_04325 [Mucor circinelloides f. circinelloides 1006PhL]	GO:0003779//actin binding;GO:0005515//protein binding;GO:0051015//actin filament binding;GO:0008092//cytoskeletal protein binding;GO:0005488//binding;GO:0044877//protein-containing complex binding;
HMPREF1544_12064	H12064	K01897//long-chain acyl-CoA synthetase [EC:6.2.1.3]+ko04146//Peroxisome+ko01100//Metabolic pathways+ko00061//Fatty acid biosynthesis+ko01212//Fatty acid metabolism+ko00071//Fatty acid degradation;K01897//long-chain acyl-CoA synthetase [EC:6.2.1.3]+ko04146//Peroxisome+ko01100//Metabolic pathways+ko00061//Fatty acid biosynthesis+ko01212//Fatty acid metabolism+ko00071//Fatty acid degradation	EPB81223.1|2.7e-307|hypothetical protein HMPREF1544_12064 [Mucor circinelloides f. circinelloides 1006PhL]	GO:0003824//catalytic activity;
HMPREF1544_11411	H11411	K18660//malonyl-CoA/methylmalonyl-CoA synthetase [EC:6.2.1.-]+ko00280//Valine, leucine and isoleucine degradation	EPB81862.1|1.0e-303|hypothetical protein HMPREF1544_11411 [Mucor circinelloides f. circinelloides 1006PhL]	GO:0003824//catalytic activity;
HMPREF1544_11412	H11412	K01183//chitinase [EC:3.2.1.14]+ko00520//Amino sugar and nucleotide sugar metabolism+ko01100//Metabolic pathways;K11422//histone-lysine N-methyltransferase SETD1 [EC:2.1.1.43]+ko00310//Lysine degradation	EPB81863.1|6.3e-215|hypothetical protein HMPREF1544_11412 [Mucor circinelloides f. circinelloides 1006PhL]	GO:0003824//catalytic activity;
HMPREF1544_11089	H11089	K02908//large subunit ribosomal protein L30e+ko03010//Ribosome;K02908//large subunit ribosomal protein L30e+ko03010//Ribosome;K02908//large subunit ribosomal protein L30e+ko03010//Ribosome	EPB82166.1|0.0e+00|hypothetical protein HMPREF1544_11089 [Mucor circinelloides f. circinelloides 1006PhL]	GO:0003824//catalytic activity;
HMPREF1544_11003	H11003	K07511//enoyl-CoA hydratase [EC:4.2.1.17]+ko00410//beta-Alanine metabolism+ko00310//Lysine degradation+ko00380//Tryptophan metabolism+ko00280//Valine, leucine and isoleucine degradation+ko01100//Metabolic pathways+ko01130//Biosynthesis of antibiotics+ko00640//Propanoate metabolism+ko00650//Butanoate metabolism+ko01110//Biosynthesis of secondary metabolites+ko00062//Fatty acid elongation+ko01212//…	EPB82239.1|2.4e-144|hypothetical protein HMPREF1544_11003 [Mucor circinelloides f. circinelloides 1006PhL]	GO:0003824//catalytic activity;
HMPREF1544_10964	H10964	NA	EPB82284.1|7.2e-166|hypothetical protein HMPREF1544_10964 [Mucor circinelloides f. circinelloides 1006PhL]	GO:0003824//catalytic activity;
HMPREF1544_10208	H10208	K01440//nicotinamidase [EC:3.5.1.19]+ko01100//Metabolic pathways+ko00760//Nicotinate and nicotinamide metabolism+ko04213//Longevity regulating pathway - multiple species	EPB83025.1|1.4e-101|hypothetical protein HMPREF1544_10208 [Mucor circinelloides f. circinelloides 1006PhL]	GO:0003824//catalytic activity;
HMPREF1544_09892	H09892	K01897//long-chain acyl-CoA synthetase [EC:6.2.1.3]+ko04146//Peroxisome+ko01100//Metabolic pathways+ko00061//Fatty acid biosynthesis+ko01212//Fatty acid metabolism+ko00071//Fatty acid degradation	EPB83359.1|0.0e+00|hypothetical protein HMPREF1544_09892 [Mucor circinelloides f. circinelloides 1006PhL]	GO:0003824//catalytic activity;
HMPREF1544_09893	H09893	K19323//ataxin-10	EPB83360.1|5.4e-275|hypothetical protein HMPREF1544_09893 [Mucor circinelloides f. circinelloides 1006PhL]	GO:0003824//catalytic activity;
HMPREF1544_09280	H09280	K14538//nuclear GTP-binding protein+ko03008//Ribosome biogenesis in eukaryotes;K01518//bis(5'-nucleosidyl)-tetraphosphatase [EC:3.6.1.17]+ko00230//Purine metabolism+ko00240//Pyrimidine metabolism;K03099//son of sevenless;K01522//bis(5'-adenosyl)-triphosphatase [EC:3.6.1.29]+ko00230//Purine metabolism	EPB83946.1|1.1e-77|bis(5'-nucleosidyl)-tetraphosphatase [Mucor circinelloides f. circinelloides 1006PhL]	GO:0003824//catalytic activity;
HMPREF1544_09104	H09104	K10259//F-box and WD-40 domain protein MET30+ko04120//Ubiquitin mediated proteolysis+ko04111//Cell cycle - yeast	EPB84116.1|0.0e+00|hypothetical protein HMPREF1544_09104 [Mucor circinelloides f. circinelloides 1006PhL]	GO:0003824//catalytic activity;
HMPREF1544_08952	H08952	K11648//SWI/SNF-related matrix-associated actin-dependent regulator of chromatin subfamily B member 1	EPB84292.1|1.0e-217|hypothetical protein HMPREF1544_08952 [Mucor circinelloides f. circinelloides 1006PhL]	GO:0003824//catalytic activity;
HMPREF1544_08917	H08917	NA	EPB84322.1|5.5e-225|hypothetical protein HMPREF1544_08917 [Mucor circinelloides f. circinelloides 1006PhL]	GO:0003824//catalytic activity;
HMPREF1544_08796	H08796	NA	EPB84432.1|1.5e-123|hypothetical protein HMPREF1544_08796 [Mucor circinelloides f. circinelloides 1006PhL]	GO:0003824//catalytic activity;
HMPREF1544_08340	H08340	K00167//2-oxoisovalerate dehydrogenase E1 component beta subunit [EC:1.2.4.4]+ko00280//Valine, leucine and isoleucine degradation+ko01100//Metabolic pathways+ko01130//Biosynthesis of antibiotics+ko00640//Propanoate metabolism+ko01110//Biosynthesis of secondary metabolites;K00167//2-oxoisovalerate dehydrogenase E1 component beta subunit [EC:1.2.4.4]+ko00280//Valine, leucine and isoleucine degradat…	EPB84905.1|3.4e-188|2-oxoisovalerate dehydrogenase subunit beta, mitochondrial [Mucor circinelloides f. circinelloides 1006PhL]	GO:0003824//catalytic activity;
HMPREF1544_08301	H08301	NA	EPB84942.1|2.1e-139|hypothetical protein HMPREF1544_08301 [Mucor circinelloides f. circinelloides 1006PhL]	GO:0003824//catalytic activity;
HMPREF1544_07778	H07778	K01897//long-chain acyl-CoA synthetase [EC:6.2.1.3]+ko04146//Peroxisome+ko01100//Metabolic pathways+ko00061//Fatty acid biosynthesis+ko01212//Fatty acid metabolism+ko00071//Fatty acid degradation	EPB85407.1|0.0e+00|hypothetical protein HMPREF1544_07778 [Mucor circinelloides f. circinelloides 1006PhL]	GO:0003824//catalytic activity;
HMPREF1544_07579	H07579	K22133//oxalate---CoA ligase [EC:6.2.1.8]+ko01100//Metabolic pathways+ko00630//Glyoxylate and dicarboxylate metabolism	EPB85672.1|0.0e+00|hypothetical protein HMPREF1544_07579 [Mucor circinelloides f. circinelloides 1006PhL]	GO:0003824//catalytic activity;
HMPREF1544_07228	H07228	NA	EPB85986.1|2.6e-126|hypothetical protein HMPREF1544_07228 [Mucor circinelloides f. circinelloides 1006PhL]	GO:0003824//catalytic activity;
HMPREF1544_06336	H06336	NA	EPB86910.1|1.1e-138|hypothetical protein HMPREF1544_06336 [Mucor circinelloides f. circinelloides 1006PhL]	GO:0003824//catalytic activity;
HMPREF1544_06098	H06098	K12743//N-(5-amino-5-carboxypentanoyl)-L-cysteinyl-D-valine synthase [EC:6.3.2.26]+ko00311//Penicillin and cephalosporin biosynthesis+ko01100//Metabolic pathways+ko01130//Biosynthesis of antibiotics;K12743//N-(5-amino-5-carboxypentanoyl)-L-cysteinyl-D-valine synthase [EC:6.3.2.26]+ko00311//Penicillin and cephalosporin biosynthesis+ko01100//Metabolic pathways+ko01130//Biosynthesis of antibiotics	EPB87074.1|0.0e+00|hypothetical protein HMPREF1544_06098 [Mucor circinelloides f. circinelloides 1006PhL]	GO:0003824//catalytic activity;
HMPREF1544_05659	H05659	NA	EPB87568.1|1.6e-128|hypothetical protein HMPREF1544_05659 [Mucor circinelloides f. circinelloides 1006PhL]	GO:0003824//catalytic activity;
HMPREF1544_05429	H05429	NA	EPB87769.1|3.4e-126|hypothetical protein HMPREF1544_05429 [Mucor circinelloides f. circinelloides 1006PhL]	GO:0003824//catalytic activity;
HMPREF1544_05437	H05437	K00953//FAD synthetase [EC:2.7.7.2]+ko00740//Riboflavin metabolism+ko01100//Metabolic pathways+ko01110//Biosynthesis of secondary metabolites;K14776//ATP-dependent RNA helicase DDX10/DBP4 [EC:3.6.4.13]	EPB87777.1|1.2e-154|hypothetical protein HMPREF1544_05437 [Mucor circinelloides f. circinelloides 1006PhL]	GO:0003824//catalytic activity;
HMPREF1544_04477	H04477	NA	EPB88718.1|0.0e+00|hypothetical protein HMPREF1544_04477 [Mucor circinelloides f. circinelloides 1006PhL]	GO:0003824//catalytic activity;
HMPREF1544_04263	H04263	K03130//transcription initiation factor TFIID subunit 5+ko03022//Basal transcription factors;K03130//transcription initiation factor TFIID subunit 5+ko03022//Basal transcription factors	EPB88873.1|0.0e+00|hypothetical protein HMPREF1544_04263 [Mucor circinelloides f. circinelloides 1006PhL]	GO:0003824//catalytic activity;
HMPREF1544_02899	H02899	NA	EPB90215.1|2.7e-213|hypothetical protein HMPREF1544_02899 [Mucor circinelloides f. circinelloides 1006PhL]	GO:0003824//catalytic activity;
HMPREF1544_02923	H02923	NA	EPB90238.1|8.1e-136|hypothetical protein HMPREF1544_02923 [Mucor circinelloides f. circinelloides 1006PhL]	GO:0003824//catalytic activity;
HMPREF1544_02801	H02801	K01557//acylpyruvate hydrolase [EC:3.7.1.5]+ko01100//Metabolic pathways+ko00350//Tyrosine metabolism	EPB90435.1|9.7e-126|hypothetical protein HMPREF1544_02801 [Mucor circinelloides f. circinelloides 1006PhL]	GO:0003824//catalytic activity;
HMPREF1544_02698	H02698	K01179//endoglucanase [EC:3.2.1.4]+ko01100//Metabolic pathways+ko00500//Starch and sucrose metabolism;K22133//oxalate---CoA ligase [EC:6.2.1.8]+ko01100//Metabolic pathways+ko00630//Glyoxylate and dicarboxylate metabolism;K19951//TBC1 domain family member 8/9;K22149//mevalonyl-CoA ligase	EPB90489.1|0.0e+00|hypothetical protein HMPREF1544_02698 [Mucor circinelloides f. circinelloides 1006PhL]	GO:0003824//catalytic activity;
HMPREF1544_02404	H02404	K07511//enoyl-CoA hydratase [EC:4.2.1.17]+ko00410//beta-Alanine metabolism+ko00310//Lysine degradation+ko00380//Tryptophan metabolism+ko00280//Valine, leucine and isoleucine degradation+ko01100//Metabolic pathways+ko01130//Biosynthesis of antibiotics+ko00640//Propanoate metabolism+ko00650//Butanoate metabolism+ko01110//Biosynthesis of secondary metabolites+ko00062//Fatty acid elongation+ko01212//…	EPB90824.1|3.4e-163|enoyl-CoA hydratase [Mucor circinelloides f. circinelloides 1006PhL]	GO:0003824//catalytic activity;
HMPREF1544_01297	H01297	NA	EPB91789.1|3.7e-128|hypothetical protein HMPREF1544_01297 [Mucor circinelloides f. circinelloides 1006PhL]	GO:0003824//catalytic activity;
HMPREF1544_01344	H01344	K14655//tRNA pseudouridine32 synthase / 2,5-diamino-6-(5-phospho-D-ribitylamino)-pyrimidin-4(3H)-one deaminase [EC:5.4.99.28]+ko00740//Riboflavin metabolism+ko01100//Metabolic pathways	EPB91836.1|3.1e-86|hypothetical protein HMPREF1544_01344 [Mucor circinelloides f. circinelloides 1006PhL]	GO:0003824//catalytic activity;
HMPREF1544_01174	H01174	K11314//transcriptional adapter 2-alpha;K22836//1,3-beta-glucanosyltransferase GAS5 [EC:2.4.1.-];K22150//mevalonyl-CoA hydratase	EPB91880.1|2.2e-159|hypothetical protein HMPREF1544_01174 [Mucor circinelloides f. circinelloides 1006PhL]	GO:0003824//catalytic activity;
HMPREF1544_00538	H00538	NA	EPB92525.1|0.0e+00|hypothetical protein HMPREF1544_00538 [Mucor circinelloides f. circinelloides 1006PhL]	GO:0003824//catalytic activity;
HMPREF1544_00376	H00376	NA	EPB92647.1|2.4e-141|hypothetical protein HMPREF1544_00376 [Mucor circinelloides f. circinelloides 1006PhL]	GO:0003824//catalytic activity;
HMPREF1544_00377	H00377	K01518//bis(5'-nucleosidyl)-tetraphosphatase [EC:3.6.1.17]+ko00230//Purine metabolism+ko00240//Pyrimidine metabolism;K14538//nuclear GTP-binding protein+ko03008//Ribosome biogenesis in eukaryotes;K03099//son of sevenless;K01522//bis(5'-adenosyl)-triphosphatase [EC:3.6.1.29]+ko00230//Purine metabolism;K01518//bis(5'-nucleosidyl)-tetraphosphatase [EC:3.6.1.17]+ko00230//Purine metabolism+ko00240//Py…	EPB92648.1|1.5e-61|hypothetical protein HMPREF1544_00377 [Mucor circinelloides f. circinelloides 1006PhL]	GO:0003824//catalytic activity;
HMPREF1544_00378	H00378	NA	EPB92649.1|1.0e-26|hypothetical protein HMPREF1544_00378 [Mucor circinelloides f. circinelloides 1006PhL]	GO:0003824//catalytic activity;
HMPREF1544_07759	H07759	K14338//cytochrome P450 / NADPH-cytochrome P450 reductase [EC:1.14.14.1 1.6.2.4]+ko00380//Tryptophan metabolism+ko00071//Fatty acid degradation	EPB85486.1|0.0e+00|hypothetical protein HMPREF1544_07759 [Mucor circinelloides f. circinelloides 1006PhL]	GO:0003824//catalytic activity;GO:0000166//nucleotide binding;GO:0010181//FMN binding;GO:0005488//binding;GO:0016491//oxidoreductase activity;GO:1901363//heterocyclic compound binding;GO:0046914//transition metal ion binding;GO:0005506//iron ion binding;GO:0043169//cation binding;GO:0020037//heme binding;GO:0016705//oxidoreductase activity, acting on paired donors, with incorporation or reduction…
HMPREF1544_11966	H11966	K01426//amidase [EC:3.5.1.4]+ko00380//Tryptophan metabolism+ko00330//Arginine and proline metabolism+ko00360//Phenylalanine metabolism;K14026//SEL1 protein+ko04141//Protein processing in endoplasmic reticulum;K00102//D-lactate dehydrogenase (cytochrome) [EC:1.1.2.4]+ko00620//Pyruvate metabolism;K01426//amidase [EC:3.5.1.4]+ko00380//Tryptophan metabolism+ko00330//Arginine and proline metabolism+ko…	EPB81325.1|0.0e+00|hypothetical protein HMPREF1544_11966 [Mucor circinelloides f. circinelloides 1006PhL]	GO:0003824//catalytic activity;GO:0004040//amidase activity;GO:0016810//hydrolase activity, acting on carbon-nitrogen (but not peptide) bonds;GO:0016811//hydrolase activity, acting on carbon-nitrogen (but not peptide) bonds, in linear amides;GO:0016787//hydrolase activity;
HMPREF1544_10591	H10591	K01381//saccharopepsin [EC:3.4.23.25]+ko04138//Autophagy - yeast	EPB82688.1|6.7e-220|hypothetical protein HMPREF1544_10591 [Mucor circinelloides f. circinelloides 1006PhL]	GO:0003824//catalytic activity;GO:0004175//endopeptidase activity;GO:0016787//hydrolase activity;GO:0140096//catalytic activity, acting on a protein;GO:0070001//aspartic-type peptidase activity;GO:0008233//peptidase activity;GO:0070011//peptidase activity, acting on L-amino acid peptides;GO:0004190//aspartic-type endopeptidase activity;
HMPREF1544_08218	H08218	K11771//SWI/SNF chromatin-remodeling complex subunit SWI1;K19851//flocculation protein FLO11+ko04011//MAPK signaling pathway - yeast	EPB85015.1|0.0e+00|hypothetical protein HMPREF1544_08218 [Mucor circinelloides f. circinelloides 1006PhL]	GO:0003824//catalytic activity;GO:0004252//serine-type endopeptidase activity;GO:0140096//catalytic activity, acting on a protein;GO:0016787//hydrolase activity;GO:0008233//peptidase activity;GO:0017171//serine hydrolase activity;GO:0016825//hydrolase activity, acting on acid phosphorus-nitrogen bonds;GO:0008236//serine-type peptidase activity;GO:0070011//peptidase activity, acting on L-amino aci…
HMPREF1544_07667	H07667	K00288//methylenetetrahydrofolate dehydrogenase (NADP+) / methenyltetrahydrofolate cyclohydrolase / formyltetrahydrofolate synthetase [EC:1.5.1.5 3.5.4.9 6.3.4.3]+ko00670//One carbon pool by folate+ko01100//Metabolic pathways	OBZ88966.1|0.0e+00|C-1-tetrahydrofolate synthase, cytoplasmic [Choanephora cucurbitarum]	GO:0003824//catalytic activity;GO:0004329//formate-tetrahydrofolate ligase activity;GO:0016491//oxidoreductase activity;GO:0043168//anion binding;GO:0016645//oxidoreductase activity, acting on the CH-NH group of donors;GO:0004486//methylenetetrahydrofolate dehydrogenase [NAD(P)+] activity;GO:0043167//ion binding;GO:0035639//purine ribonucleoside triphosphate binding;GO:1901363//heterocyclic compo…
HMPREF1544_07710	H07710	K18748//protein SSD1;K18748//protein SSD1	EPB85527.1|0.0e+00|hypothetical protein HMPREF1544_07710 [Mucor circinelloides f. circinelloides 1006PhL]	GO:0003824//catalytic activity;GO:0004540//ribonuclease activity;GO:0003676//nucleic acid binding;GO:0016787//hydrolase activity;GO:0140098//catalytic activity, acting on RNA;GO:0003723//RNA binding;GO:0004518//nuclease activity;GO:0016788//hydrolase activity, acting on ester bonds;GO:0097159//organic cyclic compound binding;GO:1901363//heterocyclic compound binding;GO:0005488//binding;
HMPREF1544_04979	H04979	NA	EPB88271.1|2.2e-248|hypothetical protein HMPREF1544_04979 [Mucor circinelloides f. circinelloides 1006PhL]	GO:0003824//catalytic activity;GO:0004672//protein kinase activity;GO:0097159//organic cyclic compound binding;GO:0043169//cation binding;GO:0005488//binding;GO:0016301//kinase activity;GO:0032555//purine ribonucleotide binding;GO:0035639//purine ribonucleoside triphosphate binding;GO:1901363//heterocyclic compound binding;GO:0036094//small molecule binding;GO:0046537//2,3-bisphosphoglycerate-ind…
HMPREF1544_02717	H02717	K07359//calcium/calmodulin-dependent protein kinase kinase 2 [EC:2.7.11.17]	EPB90508.1|1.2e-266|CAMKK/CAMKK-META protein kinase [Mucor circinelloides f. circinelloides 1006PhL]	GO:0003824//catalytic activity;GO:0004674//protein serine/threonine kinase activity;GO:0016740//transferase activity;GO:0016772//transferase activity, transferring phosphorus-containing groups;GO:0016301//kinase activity;GO:1901363//heterocyclic compound binding;GO:0032555//purine ribonucleotide binding;GO:0004672//protein kinase activity;GO:0032559//adenyl ribonucleotide binding;GO:0043168//anio…
HMPREF1544_06219	H06219	K01104//protein-tyrosine phosphatase [EC:3.1.3.48]	EPB87001.1|1.5e-180|hypothetical protein HMPREF1544_06219 [Mucor circinelloides f. circinelloides 1006PhL]	GO:0003824//catalytic activity;GO:0004725//protein tyrosine phosphatase activity;GO:0140096//catalytic activity, acting on a protein;GO:0016788//hydrolase activity, acting on ester bonds;GO:0004721//phosphoprotein phosphatase activity;GO:0016791//phosphatase activity;GO:0042578//phosphoric ester hydrolase activity;GO:0016787//hydrolase activity;
HMPREF1544_08290	H08290	K05542//tRNA-dihydrouridine synthase 1 [EC:1.3.1.88]	EPB84931.1|3.0e-242|tRNA-dihydrouridine synthase 1 [Mucor circinelloides f. circinelloides 1006PhL]	GO:0003824//catalytic activity;GO:0005488//binding;GO:0050660//flavin adenine dinucleotide binding;GO:0000166//nucleotide binding;GO:0043168//anion binding;GO:0016491//oxidoreductase activity;GO:0017150//tRNA dihydrouridine synthase activity;GO:0036094//small molecule binding;GO:0140098//catalytic activity, acting on RNA;GO:1901363//heterocyclic compound binding;GO:0016627//oxidoreductase activit…
HMPREF1544_00911	H00911	K13711//phosphatidylinositol 4-kinase type 2 [EC:2.7.1.67]+ko01100//Metabolic pathways+ko04070//Phosphatidylinositol signaling system+ko00562//Inositol phosphate metabolism;K13711//phosphatidylinositol 4-kinase type 2 [EC:2.7.1.67]+ko01100//Metabolic pathways+ko04070//Phosphatidylinositol signaling system+ko00562//Inositol phosphate metabolism	EPB92342.1|0.0e+00|hypothetical protein HMPREF1544_00911 [Mucor circinelloides f. circinelloides 1006PhL]	GO:0003824//catalytic activity;GO:0005488//binding;GO:0052742//phosphatidylinositol kinase activity;GO:0032559//adenyl ribonucleotide binding;GO:0036094//small molecule binding;GO:0097159//organic cyclic compound binding;GO:0005524//ATP binding;GO:0035639//purine ribonucleoside triphosphate binding;GO:0043167//ion binding;GO:0030554//adenyl nucleotide binding;GO:0016773//phosphotransferase activi…
HMPREF1544_05991	H05991	K19849//signaling mucin MSB2+ko04011//MAPK signaling pathway - yeast;K01183//chitinase [EC:3.2.1.14]+ko00520//Amino sugar and nucleotide sugar metabolism+ko01100//Metabolic pathways	EPB87166.1|0.0e+00|hypothetical protein HMPREF1544_05991 [Mucor circinelloides f. circinelloides 1006PhL]	GO:0003824//catalytic activity;GO:0005509//calcium ion binding;GO:0046872//metal ion binding;GO:0043169//cation binding;GO:0043167//ion binding;GO:0005488//binding;
HMPREF1544_06329	H06329	K21845//cargo-transport protein YPP1;K07937//ADP-ribosylation factor 1+ko04144//Endocytosis	EPB86903.1|0.0e+00|hypothetical protein HMPREF1544_06329 [Mucor circinelloides f. circinelloides 1006PhL]	GO:0003824//catalytic activity;GO:0005515//protein binding;GO:0005488//binding;GO:0042802//identical protein binding;GO:0016740//transferase activity;
HMPREF1544_08658	H08658	K19898//alpha-agglutinin	OXB42663.1|1.4e-31|hypothetical protein B1J91_E06666g1 [[Candida] glabrata]	GO:0003824//catalytic activity;GO:0008233//peptidase activity;GO:0008236//serine-type peptidase activity;GO:0016825//hydrolase activity, acting on acid phosphorus-nitrogen bonds;GO:0004252//serine-type endopeptidase activity;GO:0140096//catalytic activity, acting on a protein;GO:0016787//hydrolase activity;GO:0070011//peptidase activity, acting on L-amino acid peptides;GO:0017171//serine hydrolas…
HMPREF1544_08664	H08664	K19898//alpha-agglutinin;K11245//mating pheromone-induced death protein 2+ko04011//MAPK signaling pathway - yeast;K19898//alpha-agglutinin;K11245//mating pheromone-induced death protein 2+ko04011//MAPK signaling pathway - yeast	EPB84569.1|4.0e-141|hypothetical protein HMPREF1544_08664 [Mucor circinelloides f. circinelloides 1006PhL]	GO:0003824//catalytic activity;GO:0008236//serine-type peptidase activity;GO:0016787//hydrolase activity;GO:0004252//serine-type endopeptidase activity;GO:0017171//serine hydrolase activity;GO:0070011//peptidase activity, acting on L-amino acid peptides;GO:0004175//endopeptidase activity;GO:0140096//catalytic activity, acting on a protein;GO:0008233//peptidase activity;GO:0016825//hydrolase activ…
HMPREF1544_07030	H07030	K00002//alcohol dehydrogenase (NADP+) [EC:1.1.1.2]+ko00010//Glycolysis / Gluconeogenesis+ko01100//Metabolic pathways+ko00040//Pentose and glucuronate interconversions+ko01130//Biosynthesis of antibiotics+ko01110//Biosynthesis of secondary metabolites+ko00561//Glycerolipid metabolism	EPB86218.1|5.2e-211|hypothetical protein HMPREF1544_07030 [Mucor circinelloides f. circinelloides 1006PhL]	GO:0003824//catalytic activity;GO:0008270//zinc ion binding;GO:0043167//ion binding;GO:0005488//binding;GO:0046914//transition metal ion binding;GO:0016491//oxidoreductase activity;GO:0043169//cation binding;GO:0046872//metal ion binding;
HMPREF1544_11706	H11706	K00866//choline kinase [EC:2.7.1.32]+ko01100//Metabolic pathways+ko00564//Glycerophospholipid metabolism	EPB81557.1|1.1e-241|hypothetical protein HMPREF1544_11706 [Mucor circinelloides f. circinelloides 1006PhL]	GO:0003824//catalytic activity;GO:0016301//kinase activity;GO:0016772//transferase activity, transferring phosphorus-containing groups;GO:0016740//transferase activity;
HMPREF1544_02054	H02054	K06947//polynucleotide 5'-hydroxyl-kinase GRC3/NOL9 [EC:2.7.1.-]	EPB91174.1|0.0e+00|hypothetical protein HMPREF1544_02054 [Mucor circinelloides f. circinelloides 1006PhL]	GO:0003824//catalytic activity;GO:0016301//kinase activity;GO:0016772//transferase activity, transferring phosphorus-containing groups;GO:0016740//transferase activity;
HMPREF1544_01101	H01101	K07200//5'-AMP-activated protein kinase, regulatory gamma subunit+ko04213//Longevity regulating pathway - multiple species	EPB92037.1|3.6e-168|hypothetical protein HMPREF1544_01101 [Mucor circinelloides f. circinelloides 1006PhL]	GO:0003824//catalytic activity;GO:0016301//kinase activity;GO:0016772//transferase activity, transferring phosphorus-containing groups;GO:0016740//transferase activity;
HMPREF1544_12212	H12212	K20298//vacuolar protein sorting-associated protein 52;K10742//DNA replication ATP-dependent helicase Dna2 [EC:3.6.4.12]+ko03030//DNA replication;K14327//regulator of nonsense transcripts 2+ko03013//RNA transport+ko03015//mRNA surveillance pathway	EPB81085.1|5.7e-296|hypothetical protein HMPREF1544_12212 [Mucor circinelloides f. circinelloides 1006PhL]	GO:0003824//catalytic activity;GO:0016491//oxidoreductase activity;
HMPREF1544_11189	H11189	K00059//3-oxoacyl-[acyl-carrier protein] reductase [EC:1.1.1.100]+ko01100//Metabolic pathways+ko01130//Biosynthesis of antibiotics+ko00061//Fatty acid biosynthesis+ko01212//Fatty acid metabolism+ko00780//Biotin metabolism	EPB82061.1|2.6e-160|3-oxoacyl-[acyl-carrier protein] reductase [Mucor circinelloides f. circinelloides 1006PhL]	GO:0003824//catalytic activity;GO:0016491//oxidoreductase activity;
HMPREF1544_10557	H10557	K18097//glycerol 2-dehydrogenase (NADP+) [EC:1.1.1.156]+ko01100//Metabolic pathways+ko00561//Glycerolipid metabolism;K18097//glycerol 2-dehydrogenase (NADP+) [EC:1.1.1.156]+ko01100//Metabolic pathways+ko00561//Glycerolipid metabolism	EPB82711.1|4.4e-157|hypothetical protein HMPREF1544_10557 [Mucor circinelloides f. circinelloides 1006PhL]	GO:0003824//catalytic activity;GO:0016491//oxidoreductase activity;
HMPREF1544_09745	H09745	K13366//polyamine oxidase [EC:1.5.3.14 1.5.3.16 1.5.3.-]+ko00410//beta-Alanine metabolism+ko00330//Arginine and proline metabolism+ko01100//Metabolic pathways;K13366//polyamine oxidase [EC:1.5.3.14 1.5.3.16 1.5.3.-]+ko00410//beta-Alanine metabolism+ko00330//Arginine and proline metabolism+ko01100//Metabolic pathways	EPB83524.1|8.0e-298|hypothetical protein HMPREF1544_09745 [Mucor circinelloides f. circinelloides 1006PhL]	GO:0003824//catalytic activity;GO:0016491//oxidoreductase activity;
HMPREF1544_09331	H09331	K01113//alkaline phosphatase D [EC:3.1.3.1]+ko01100//Metabolic pathways+ko00790//Folate biosynthesis	EPB83941.1|7.9e-199|hypothetical protein HMPREF1544_09331 [Mucor circinelloides f. circinelloides 1006PhL]	GO:0003824//catalytic activity;GO:0016491//oxidoreductase activity;
HMPREF1544_09220	H09220	K22745//apoptosis-inducing factor 2	EPB84021.1|9.2e-236|hypothetical protein HMPREF1544_09220 [Mucor circinelloides f. circinelloides 1006PhL]	GO:0003824//catalytic activity;GO:0016491//oxidoreductase activity;
HMPREF1544_08848	H08848	K00344//NADPH2:quinone reductase [EC:1.6.5.5]	EPB84411.1|3.2e-186|hypothetical protein HMPREF1544_08848 [Mucor circinelloides f. circinelloides 1006PhL]	GO:0003824//catalytic activity;GO:0016491//oxidoreductase activity;
HMPREF1544_08726	H08726	K17743//D-xylose reductase [EC:1.1.1.307]+ko01100//Metabolic pathways+ko00040//Pentose and glucuronate interconversions	EPB84490.1|1.4e-183|hypothetical protein HMPREF1544_08726 [Mucor circinelloides f. circinelloides 1006PhL]	GO:0003824//catalytic activity;GO:0016491//oxidoreductase activity;
HMPREF1544_08467	H08467	K00344//NADPH2:quinone reductase [EC:1.6.5.5]	EPB84746.1|8.0e-196|hypothetical protein HMPREF1544_08467 [Mucor circinelloides f. circinelloides 1006PhL]	GO:0003824//catalytic activity;GO:0016491//oxidoreductase activity;
HMPREF1544_08399	H08399	K18107//L-glyceraldehyde reductase [EC:1.1.1.372]+ko01100//Metabolic pathways+ko00040//Pentose and glucuronate interconversions;K18097//glycerol 2-dehydrogenase (NADP+) [EC:1.1.1.156]+ko01100//Metabolic pathways+ko00561//Glycerolipid metabolism	EPB84829.1|1.1e-172|alcohol dehydrogenase [Mucor circinelloides f. circinelloides 1006PhL]	GO:0003824//catalytic activity;GO:0016491//oxidoreductase activity;
HMPREF1544_08028	H08028	K00602//phosphoribosylaminoimidazolecarboxamide formyltransferase / IMP cyclohydrolase [EC:2.1.2.3 3.5.4.10]+ko00230//Purine metabolism+ko00670//One carbon pool by folate+ko01100//Metabolic pathways+ko01130//Biosynthesis of antibiotics+ko01110//Biosynthesis of secondary metabolites;K00022//3-hydroxyacyl-CoA dehydrogenase [EC:1.1.1.35]+ko00310//Lysine degradation+ko00380//Tryptophan metabolism+ko0…	EPB85201.1|5.2e-133|hypothetical protein HMPREF1544_08028 [Mucor circinelloides f. circinelloides 1006PhL]	GO:0003824//catalytic activity;GO:0016491//oxidoreductase activity;
HMPREF1544_08002	H08002	K00010//myo-inositol 2-dehydrogenase / D-chiro-inositol 1-dehydrogenase [EC:1.1.1.18 1.1.1.369]+ko01100//Metabolic pathways+ko01130//Biosynthesis of antibiotics+ko00562//Inositol phosphate metabolism	EPB85246.1|1.4e-200|hypothetical protein HMPREF1544_08002 [Mucor circinelloides f. circinelloides 1006PhL]	GO:0003824//catalytic activity;GO:0016491//oxidoreductase activity;
HMPREF1544_07846	H07846	K17871//NADH:ubiquinone reductase (non-electrogenic) [EC:1.6.5.9]	EPB85386.1|0.0e+00|NADH dehydrogenase [Mucor circinelloides f. circinelloides 1006PhL]	GO:0003824//catalytic activity;GO:0016491//oxidoreductase activity;
HMPREF1544_07222	H07222	NA	EPB85980.1|4.2e-272|hypothetical protein HMPREF1544_07222 [Mucor circinelloides f. circinelloides 1006PhL]	GO:0003824//catalytic activity;GO:0016491//oxidoreductase activity;
HMPREF1544_07026	H07026	K00380//sulfite reductase (NADPH) flavoprotein alpha-component [EC:1.8.1.2]+ko00920//Sulfur metabolism+ko01100//Metabolic pathways	EPB86214.1|0.0e+00|hypothetical protein HMPREF1544_07026 [Mucor circinelloides f. circinelloides 1006PhL]	GO:0003824//catalytic activity;GO:0016491//oxidoreductase activity;
HMPREF1544_05787	H05787	K13953//alcohol dehydrogenase, propanol-preferring [EC:1.1.1.1]+ko00010//Glycolysis / Gluconeogenesis+ko01100//Metabolic pathways+ko01130//Biosynthesis of antibiotics+ko00350//Tyrosine metabolism+ko01110//Biosynthesis of secondary metabolites+ko00071//Fatty acid degradation;K00344//NADPH2:quinone reductase [EC:1.6.5.5]	EPB87477.1|3.7e-193|hypothetical protein HMPREF1544_05787 [Mucor circinelloides f. circinelloides 1006PhL]	GO:0003824//catalytic activity;GO:0016491//oxidoreductase activity;
HMPREF1544_05685	H05685	K13366//polyamine oxidase [EC:1.5.3.14 1.5.3.16 1.5.3.-]+ko00410//beta-Alanine metabolism+ko00330//Arginine and proline metabolism+ko01100//Metabolic pathways;K13366//polyamine oxidase [EC:1.5.3.14 1.5.3.16 1.5.3.-]+ko00410//beta-Alanine metabolism+ko00330//Arginine and proline metabolism+ko01100//Metabolic pathways	EPB87491.1|2.7e-298|hypothetical protein HMPREF1544_05685 [Mucor circinelloides f. circinelloides 1006PhL]	GO:0003824//catalytic activity;GO:0016491//oxidoreductase activity;
HMPREF1544_05651	H05651	K17743//D-xylose reductase [EC:1.1.1.307]+ko01100//Metabolic pathways+ko00040//Pentose and glucuronate interconversions	EPB87560.1|9.7e-188|4-dihydromethyl-trisporate dehydrogenase [Mucor circinelloides f. circinelloides 1006PhL]	GO:0003824//catalytic activity;GO:0016491//oxidoreductase activity;
HMPREF1544_05379	H05379	K17644//norsolorinic acid ketoreductase [EC:1.1.1.349]+ko00254//Aflatoxin biosynthesis+ko01130//Biosynthesis of antibiotics	EPB87850.1|6.2e-131|hypothetical protein HMPREF1544_05379 [Mucor circinelloides f. circinelloides 1006PhL]	GO:0003824//catalytic activity;GO:0016491//oxidoreductase activity;
HMPREF1544_05380	H05380	K17644//norsolorinic acid ketoreductase [EC:1.1.1.349]+ko00254//Aflatoxin biosynthesis+ko01130//Biosynthesis of antibiotics	EPB87851.1|1.7e-131|hypothetical protein HMPREF1544_05380 [Mucor circinelloides f. circinelloides 1006PhL]	GO:0003824//catalytic activity;GO:0016491//oxidoreductase activity;
HMPREF1544_05392	H05392	K17644//norsolorinic acid ketoreductase [EC:1.1.1.349]+ko00254//Aflatoxin biosynthesis+ko01130//Biosynthesis of antibiotics;K06123//1-acylglycerone phosphate reductase [EC:1.1.1.101]+ko01100//Metabolic pathways+ko00564//Glycerophospholipid metabolism+ko00565//Ether lipid metabolism;K17644//norsolorinic acid ketoreductase [EC:1.1.1.349]+ko00254//Aflatoxin biosynthesis+ko01130//Biosynthesis of anti…	EPB87863.1|1.1e-130|hypothetical protein HMPREF1544_05392 [Mucor circinelloides f. circinelloides 1006PhL]	GO:0003824//catalytic activity;GO:0016491//oxidoreductase activity;
HMPREF1544_05047	H05047	K22745//apoptosis-inducing factor 2	EPB88103.1|0.0e+00|hypothetical protein HMPREF1544_05047 [Mucor circinelloides f. circinelloides 1006PhL]	GO:0003824//catalytic activity;GO:0016491//oxidoreductase activity;
HMPREF1544_05032	H05032	K00065//2-dehydro-3-deoxy-D-gluconate 5-dehydrogenase [EC:1.1.1.127]+ko00040//Pentose and glucuronate interconversions;K00065//2-dehydro-3-deoxy-D-gluconate 5-dehydrogenase [EC:1.1.1.127]+ko00040//Pentose and glucuronate interconversions	EPB88199.1|1.2e-143|2-deoxy-D-gluconate 3-dehydrogenase [Mucor circinelloides f. circinelloides 1006PhL]	GO:0003824//catalytic activity;GO:0016491//oxidoreductase activity;
HMPREF1544_04873	H04873	K00059//3-oxoacyl-[acyl-carrier protein] reductase [EC:1.1.1.100]+ko01100//Metabolic pathways+ko01130//Biosynthesis of antibiotics+ko00061//Fatty acid biosynthesis+ko01212//Fatty acid metabolism+ko00780//Biotin metabolism;K00069//15-hydroxyprostaglandin dehydrogenase (NAD) [EC:1.1.1.141];K14729//multifunctional beta-oxidation protein [EC:4.2.1.- 1.1.1.-]+ko00410//beta-Alanine metabolism+ko00640//…	EPB88289.1|9.8e-166|hypothetical protein HMPREF1544_04873 [Mucor circinelloides f. circinelloides 1006PhL]	GO:0003824//catalytic activity;GO:0016491//oxidoreductase activity;
HMPREF1544_04628	H04628	K03885//NADH dehydrogenase [EC:1.6.99.3]+ko00190//Oxidative phosphorylation;K03885//NADH dehydrogenase [EC:1.6.99.3]+ko00190//Oxidative phosphorylation	EPB88515.1|3.3e-241|hypothetical protein HMPREF1544_04628 [Mucor circinelloides f. circinelloides 1006PhL]	GO:0003824//catalytic activity;GO:0016491//oxidoreductase activity;
HMPREF1544_04672	H04672	K16066//3-hydroxy acid dehydrogenase / malonic semialdehyde reductase [EC:1.1.1.381 1.1.1.-]+ko01100//Metabolic pathways+ko00260//Glycine, serine and threonine metabolism+ko00240//Pyrimidine metabolism	EPB88559.1|8.4e-159|hypothetical protein HMPREF1544_04672 [Mucor circinelloides f. circinelloides 1006PhL]	GO:0003824//catalytic activity;GO:0016491//oxidoreductase activity;
HMPREF1544_04229	H04229	K00602//phosphoribosylaminoimidazolecarboxamide formyltransferase / IMP cyclohydrolase [EC:2.1.2.3 3.5.4.10]+ko00230//Purine metabolism+ko00670//One carbon pool by folate+ko01100//Metabolic pathways+ko01130//Biosynthesis of antibiotics+ko01110//Biosynthesis of secondary metabolites;K14152//phosphoribosyl-ATP pyrophosphohydrolase / phosphoribosyl-AMP cyclohydrolase / histidinol dehydrogenase [EC:3…	EPB88968.1|1.0e-139|hypothetical protein HMPREF1544_04229 [Mucor circinelloides f. circinelloides 1006PhL]	GO:0003824//catalytic activity;GO:0016491//oxidoreductase activity;
HMPREF1544_03543	H03543	K00059//3-oxoacyl-[acyl-carrier protein] reductase [EC:1.1.1.100]+ko01100//Metabolic pathways+ko01130//Biosynthesis of antibiotics+ko00061//Fatty acid biosynthesis+ko01212//Fatty acid metabolism+ko00780//Biotin metabolism;K18337//L-rhamnose 1-dehydrogenase [EC:1.1.1.378 1.1.1.377 1.1.1.173]+ko00051//Fructose and mannose metabolism	EPB89611.1|2.4e-158|oxidoreductase [Mucor circinelloides f. circinelloides 1006PhL]	GO:0003824//catalytic activity;GO:0016491//oxidoreductase activity;
HMPREF1544_02931	H02931	K18107//L-glyceraldehyde reductase [EC:1.1.1.372]+ko01100//Metabolic pathways+ko00040//Pentose and glucuronate interconversions	EPB90245.1|2.0e-182|hypothetical protein HMPREF1544_02931 [Mucor circinelloides f. circinelloides 1006PhL]	GO:0003824//catalytic activity;GO:0016491//oxidoreductase activity;
HMPREF1544_02874	H02874	K16066//3-hydroxy acid dehydrogenase / malonic semialdehyde reductase [EC:1.1.1.381 1.1.1.-]+ko01100//Metabolic pathways+ko00260//Glycine, serine and threonine metabolism+ko00240//Pyrimidine metabolism	EPB90348.1|1.8e-139|oxidoreductase [Mucor circinelloides f. circinelloides 1006PhL]	GO:0003824//catalytic activity;GO:0016491//oxidoreductase activity;
HMPREF1544_02418	H02418	K17647//versiconal hemiacetal acetate reductase [EC:1.1.1.353]+ko00254//Aflatoxin biosynthesis+ko01130//Biosynthesis of antibiotics;K15303//aflatoxin B1 aldehyde reductase	EPB90674.1|7.8e-199|hypothetical protein HMPREF1544_02418 [Mucor circinelloides f. circinelloides 1006PhL]	GO:0003824//catalytic activity;GO:0016491//oxidoreductase activity;
HMPREF1544_02322	H02322	K22745//apoptosis-inducing factor 2	EPB90904.1|0.0e+00|hypothetical protein HMPREF1544_02322 [Mucor circinelloides f. circinelloides 1006PhL]	GO:0003824//catalytic activity;GO:0016491//oxidoreductase activity;
HMPREF1544_01987	H01987	K07512//mitochondrial trans-2-enoyl-CoA reductase [EC:1.3.1.38]+ko01100//Metabolic pathways+ko00062//Fatty acid elongation+ko01212//Fatty acid metabolism	EPB91107.1|4.3e-219|hypothetical protein HMPREF1544_01987 [Mucor circinelloides f. circinelloides 1006PhL]	GO:0003824//catalytic activity;GO:0016491//oxidoreductase activity;
HMPREF1544_01196	H01196	K00545//catechol O-methyltransferase [EC:2.1.1.6]+ko01100//Metabolic pathways+ko00350//Tyrosine metabolism;K00010//myo-inositol 2-dehydrogenase / D-chiro-inositol 1-dehydrogenase [EC:1.1.1.18 1.1.1.369]+ko01100//Metabolic pathways+ko01130//Biosynthesis of antibiotics+ko00562//Inositol phosphate metabolism	EPB91902.1|9.0e-203|hypothetical protein HMPREF1544_01196 [Mucor circinelloides f. circinelloides 1006PhL]	GO:0003824//catalytic activity;GO:0016491//oxidoreductase activity;
HMPREF1544_00608	H00608	K18097//glycerol 2-dehydrogenase (NADP+) [EC:1.1.1.156]+ko01100//Metabolic pathways+ko00561//Glycerolipid metabolism;K18107//L-glyceraldehyde reductase [EC:1.1.1.372]+ko01100//Metabolic pathways+ko00040//Pentose and glucuronate interconversions;K18097//glycerol 2-dehydrogenase (NADP+) [EC:1.1.1.156]+ko01100//Metabolic pathways+ko00561//Glycerolipid metabolism;K18107//L-glyceraldehyde reductase [E…	EPB92595.1|1.1e-177|alcohol dehydrogenase [Mucor circinelloides f. circinelloides 1006PhL]	GO:0003824//catalytic activity;GO:0016491//oxidoreductase activity;
HMPREF1544_00236	H00236	NA	EPB92797.1|2.0e-216|hypothetical protein HMPREF1544_00236 [Mucor circinelloides f. circinelloides 1006PhL]	GO:0003824//catalytic activity;GO:0016491//oxidoreductase activity;
HMPREF1544_07166	H07166	K04125//gibberellin 2beta-dioxygenase [EC:1.14.11.13]+ko00904//Diterpenoid biosynthesis+ko01110//Biosynthesis of secondary metabolites;K01069//hydroxyacylglutathione hydrolase [EC:3.1.2.6]+ko00620//Pyruvate metabolism;K04126//isopenicillin-N synthase [EC:1.21.3.1]+ko00311//Penicillin and cephalosporin biosynthesis+ko01100//Metabolic pathways+ko01130//Biosynthesis of antibiotics;K03305//proton-dep…	EPB86090.1|5.8e-185|hypothetical protein HMPREF1544_07166 [Mucor circinelloides f. circinelloides 1006PhL]	GO:0003824//catalytic activity;GO:0016491//oxidoreductase activity;GO:0005488//binding;GO:0046872//metal ion binding;GO:0043167//ion binding;GO:0043169//cation binding;
HMPREF1544_10309	H10309	K07824//benzoate 4-monooxygenase [EC:1.14.14.92]+ko01100//Metabolic pathways;K14338//cytochrome P450 / NADPH-cytochrome P450 reductase [EC:1.14.14.1 1.6.2.4]+ko00380//Tryptophan metabolism+ko00071//Fatty acid degradation;K09831//sterol 22-desaturase [EC:1.14.19.41]+ko01100//Metabolic pathways+ko01130//Biosynthesis of antibiotics+ko00100//Steroid biosynthesis	EPB82964.1|9.9e-307|hypothetical protein HMPREF1544_10309 [Mucor circinelloides f. circinelloides 1006PhL]	GO:0003824//catalytic activity;GO:0016491//oxidoreductase activity;GO:0016705//oxidoreductase activity, acting on paired donors, with incorporation or reduction of molecular oxygen;GO:0004497//monooxygenase activity;GO:0020037//heme binding;GO:0097159//organic cyclic compound binding;GO:0046914//transition metal ion binding;GO:0046872//metal ion binding;GO:1901363//heterocyclic compound binding;G…
HMPREF1544_11652	H11652	K00387//sulfite oxidase [EC:1.8.3.1]+ko00920//Sulfur metabolism+ko01100//Metabolic pathways;K00387//sulfite oxidase [EC:1.8.3.1]+ko00920//Sulfur metabolism+ko01100//Metabolic pathways	EPB81632.1|3.7e-234|hypothetical protein HMPREF1544_11652 [Mucor circinelloides f. circinelloides 1006PhL]	GO:0003824//catalytic activity;GO:0016491//oxidoreductase activity;GO:0046914//transition metal ion binding;GO:0030151//molybdenum ion binding;GO:0043167//ion binding;GO:0043169//cation binding;GO:0046872//metal ion binding;GO:0005488//binding;
HMPREF1544_06585	H06585	K00128//aldehyde dehydrogenase (NAD+) [EC:1.2.1.3]+ko00410//beta-Alanine metabolism+ko00310//Lysine degradation+ko00010//Glycolysis / Gluconeogenesis+ko00380//Tryptophan metabolism+ko00330//Arginine and proline metabolism+ko00280//Valine, leucine and isoleucine degradation+ko01100//Metabolic pathways+ko01130//Biosynthesis of antibiotics+ko00053//Ascorbate and aldarate metabolism+ko00340//Histidin…	EPB86609.1|5.9e-293|aldehyde dehydrogenase (NAD+) [Mucor circinelloides f. circinelloides 1006PhL]	GO:0003824//catalytic activity;GO:0016620//oxidoreductase activity, acting on the aldehyde or oxo group of donors, NAD or NADP as acceptor;GO:0016491//oxidoreductase activity;GO:0016903//oxidoreductase activity, acting on the aldehyde or oxo group of donors;
HMPREF1544_05900	H05900	K00326//cytochrome-b5 reductase [EC:1.6.2.2]+ko00520//Amino sugar and nucleotide sugar metabolism	EPB87279.1|1.4e-175|hypothetical protein HMPREF1544_05900 [Mucor circinelloides f. circinelloides 1006PhL]	GO:0003824//catalytic activity;GO:0016653//oxidoreductase activity, acting on NAD(P)H, heme protein as acceptor;GO:0004128//cytochrome-b5 reductase activity, acting on NAD(P)H;GO:0016491//oxidoreductase activity;GO:0016651//oxidoreductase activity, acting on NAD(P)H;
HMPREF1544_11629	H11629	K00789//S-adenosylmethionine synthetase [EC:2.5.1.6]+ko01100//Metabolic pathways+ko01230//Biosynthesis of amino acids+ko01110//Biosynthesis of secondary metabolites+ko00270//Cysteine and methionine metabolism	EPB81637.1|2.1e-168|hypothetical protein HMPREF1544_11629 [Mucor circinelloides f. circinelloides 1006PhL]	GO:0003824//catalytic activity;GO:0016740//transferase activity;
HMPREF1544_10680	H10680	K20247//hercynylcysteine S-oxide lyase [EC:4.4.1.36]+ko00340//Histidine metabolism	EPB82596.1|9.3e-244|hypothetical protein HMPREF1544_10680 [Mucor circinelloides f. circinelloides 1006PhL]	GO:0003824//catalytic activity;GO:0016740//transferase activity;
HMPREF1544_10622	H10622	K00799//glutathione S-transferase [EC:2.5.1.18]+ko00480//Glutathione metabolism;K04097//prostaglandin-H2 D-isomerase / glutathione transferase [EC:5.3.99.2 2.5.1.18]+ko01100//Metabolic pathways+ko00590//Arachidonic acid metabolism+ko00480//Glutathione metabolism	EPB82637.1|8.0e-122|hypothetical protein HMPREF1544_10622 [Mucor circinelloides f. circinelloides 1006PhL]	GO:0003824//catalytic activity;GO:0016740//transferase activity;
HMPREF1544_09175	H09175	K04097//prostaglandin-H2 D-isomerase / glutathione transferase [EC:5.3.99.2 2.5.1.18]+ko01100//Metabolic pathways+ko00590//Arachidonic acid metabolism+ko00480//Glutathione metabolism;K00799//glutathione S-transferase [EC:2.5.1.18]+ko00480//Glutathione metabolism	EPB84044.1|4.1e-129|hypothetical protein HMPREF1544_09175 [Mucor circinelloides f. circinelloides 1006PhL]	GO:0003824//catalytic activity;GO:0016740//transferase activity;
HMPREF1544_07737	H07737	K01011//thiosulfate/3-mercaptopyruvate sulfurtransferase [EC:2.8.1.1 2.8.1.2]+ko00920//Sulfur metabolism+ko04122//Sulfur relay system+ko01100//Metabolic pathways+ko00270//Cysteine and methionine metabolism;K01011//thiosulfate/3-mercaptopyruvate sulfurtransferase [EC:2.8.1.1 2.8.1.2]+ko00920//Sulfur metabolism+ko04122//Sulfur relay system+ko01100//Metabolic pathways+ko00270//Cysteine and methionin…	EPB85464.1|8.3e-173|hypothetical protein HMPREF1544_07737 [Mucor circinelloides f. circinelloides 1006PhL]	GO:0003824//catalytic activity;GO:0016740//transferase activity;
HMPREF1544_07114	H07114	NA	EPB86126.1|5.3e-294|hypothetical protein HMPREF1544_07114 [Mucor circinelloides f. circinelloides 1006PhL]	GO:0003824//catalytic activity;GO:0016740//transferase activity;
HMPREF1544_05863	H05863	K01800//maleylacetoacetate isomerase [EC:5.2.1.2]+ko01100//Metabolic pathways+ko00350//Tyrosine metabolism	EPB87338.1|3.6e-148|hypothetical protein HMPREF1544_05863 [Mucor circinelloides f. circinelloides 1006PhL]	GO:0003824//catalytic activity;GO:0016740//transferase activity;
HMPREF1544_05266	H05266	K00681//gamma-glutamyltranspeptidase / glutathione hydrolase [EC:2.3.2.2 3.4.19.13]+ko00430//Taurine and hypotaurine metabolism+ko01100//Metabolic pathways+ko00460//Cyanoamino acid metabolism+ko00480//Glutathione metabolism;K00681//gamma-glutamyltranspeptidase / glutathione hydrolase [EC:2.3.2.2 3.4.19.13]+ko00430//Taurine and hypotaurine metabolism+ko01100//Metabolic pathways+ko00460//Cyanoamino…	EPB87975.1|0.0e+00|gamma-glutamyltransferase [Mucor circinelloides f. circinelloides 1006PhL]	GO:0003824//catalytic activity;GO:0016740//transferase activity;
HMPREF1544_03717	H03717	K00830//alanine-glyoxylate transaminase / serine-glyoxylate transaminase / serine-pyruvate transaminase [EC:2.6.1.44 2.6.1.45 2.6.1.51]+ko00250//Alanine, aspartate and glutamate metabolism+ko04146//Peroxisome+ko01100//Metabolic pathways+ko01130//Biosynthesis of antibiotics+ko01110//Biosynthesis of secondary metabolites+ko00260//Glycine, serine and threonine metabolism+ko00680//Methane metabolism+…	EPB89486.1|2.4e-217|hypothetical protein HMPREF1544_03717 [Mucor circinelloides f. circinelloides 1006PhL]	GO:0003824//catalytic activity;GO:0016740//transferase activity;
HMPREF1544_03197	H03197	K21032//beta-1,4-glucuronyltransferase 1 [EC:2.4.1.-]+ko01100//Metabolic pathways+ko00515//Mannose type O-glycan biosynthesis	EPB89948.1|6.8e-250|hypothetical protein HMPREF1544_03197 [Mucor circinelloides f. circinelloides 1006PhL]	GO:0003824//catalytic activity;GO:0016740//transferase activity;
HMPREF1544_03065	H03065	NA	EPB90089.1|9.2e-186|hypothetical protein HMPREF1544_03065 [Mucor circinelloides f. circinelloides 1006PhL]	GO:0003824//catalytic activity;GO:0016740//transferase activity;
HMPREF1544_02542	H02542	K04097//prostaglandin-H2 D-isomerase / glutathione transferase [EC:5.3.99.2 2.5.1.18]+ko01100//Metabolic pathways+ko00590//Arachidonic acid metabolism+ko00480//Glutathione metabolism;K00799//glutathione S-transferase [EC:2.5.1.18]+ko00480//Glutathione metabolism	EPB90632.1|3.4e-128|hypothetical protein HMPREF1544_02542 [Mucor circinelloides f. circinelloides 1006PhL]	GO:0003824//catalytic activity;GO:0016740//transferase activity;
HMPREF1544_11547	H11547	K04718//sphingosine kinase [EC:2.7.1.91]+ko00600//Sphingolipid metabolism+ko01100//Metabolic pathways	EPB81728.1|0.0e+00|hypothetical protein HMPREF1544_11547 [Mucor circinelloides f. circinelloides 1006PhL]	GO:0003824//catalytic activity;GO:0016740//transferase activity;GO:0016301//kinase activity;GO:0016773//phosphotransferase activity, alcohol group as acceptor;GO:0016772//transferase activity, transferring phosphorus-containing groups;GO:0003951//NAD+ kinase activity;
HMPREF1544_07345	H07345	K00624//carnitine O-acetyltransferase [EC:2.3.1.7]+ko04146//Peroxisome	EPB85846.1|0.0e+00|carnitine O-acetyltransferase [Mucor circinelloides f. circinelloides 1006PhL]	GO:0003824//catalytic activity;GO:0016740//transferase activity;GO:0016746//transferase activity, transferring acyl groups;
HMPREF1544_08479	H08479	K22889//trichothecene 3-O-acetyltransferase [EC:2.3.1.-]	EPB84757.1|1.9e-280|hypothetical protein HMPREF1544_08479 [Mucor circinelloides f. circinelloides 1006PhL]	GO:0003824//catalytic activity;GO:0016740//transferase activity;GO:0016746//transferase activity, transferring acyl groups;GO:0016747//transferase activity, transferring acyl groups other than amino-acyl groups;
HMPREF1544_07344	H07344	NA	EPB85845.1|1.6e-73|hypothetical protein HMPREF1544_07344 [Mucor circinelloides f. circinelloides 1006PhL]	GO:0003824//catalytic activity;GO:0016740//transferase activity;GO:0016747//transferase activity, transferring acyl groups other than amino-acyl groups;GO:0016407//acetyltransferase activity;GO:0016746//transferase activity, transferring acyl groups;GO:0016410//N-acyltransferase activity;GO:0008080//N-acetyltransferase activity;
HMPREF1544_00149	H00149	K02684//DNA primase small subunit [EC:2.7.7.102]+ko03030//DNA replication	EPB93075.1|8.4e-234|DNA primase, eukaryotic-type, small subunit [Mucor circinelloides f. circinelloides 1006PhL]	GO:0003824//catalytic activity;GO:0016740//transferase activity;GO:0034062//5'-3' RNA polymerase activity;GO:0003899//DNA-directed 5'-3' RNA polymerase activity;GO:0003896//DNA primase activity;GO:0016779//nucleotidyltransferase activity;GO:0097747//RNA polymerase activity;GO:0140098//catalytic activity, acting on RNA;GO:0016772//transferase activity, transferring phosphorus-containing groups;
HMPREF1544_00763	H00763	K10592//E3 ubiquitin-protein ligase HUWE1 [EC:2.3.2.26]+ko04120//Ubiquitin mediated proteolysis	EPB92465.1|0.0e+00|hypothetical protein HMPREF1544_00763 [Mucor circinelloides f. circinelloides 1006PhL]	GO:0003824//catalytic activity;GO:0016740//transferase activity;GO:0140096//catalytic activity, acting on a protein;GO:0004842//ubiquitin-protein transferase activity;GO:0019787//ubiquitin-like protein transferase activity;
HMPREF1544_03938	H03938	K22438//trans-aconitate 3-methyltransferase [EC:2.1.1.145]	EPB89198.1|1.0e-158|hypothetical protein HMPREF1544_03938 [Mucor circinelloides f. circinelloides 1006PhL]	GO:0003824//catalytic activity;GO:0016741//transferase activity, transferring one-carbon groups;GO:0016740//transferase activity;GO:0008168//methyltransferase activity;
HMPREF1544_02346	H02346	K07513//acetyl-CoA acyltransferase 1 [EC:2.3.1.16]+ko04146//Peroxisome+ko00280//Valine, leucine and isoleucine degradation+ko01100//Metabolic pathways+ko01130//Biosynthesis of antibiotics+ko00592//alpha-Linolenic acid metabolism+ko01110//Biosynthesis of secondary metabolites+ko01040//Biosynthesis of unsaturated fatty acids+ko01212//Fatty acid metabolism+ko00071//Fatty acid degradation	EPB90768.1|2.2e-229|acetyl-CoA acyltransferase [Mucor circinelloides f. circinelloides 1006PhL]	GO:0003824//catalytic activity;GO:0016746//transferase activity, transferring acyl groups;GO:0016747//transferase activity, transferring acyl groups other than amino-acyl groups;GO:0016740//transferase activity;
HMPREF1544_01401	H01401	NA	EPB91690.1|1.1e-141|hypothetical protein HMPREF1544_01401 [Mucor circinelloides f. circinelloides 1006PhL]	GO:0003824//catalytic activity;GO:0016747//transferase activity, transferring acyl groups other than amino-acyl groups;GO:0008080//N-acetyltransferase activity;GO:0016746//transferase activity, transferring acyl groups;GO:0016410//N-acyltransferase activity;GO:0016407//acetyltransferase activity;GO:0016740//transferase activity;
HMPREF1544_02164	H02164	K01869//leucyl-tRNA synthetase [EC:6.1.1.4]+ko00970//Aminoacyl-tRNA biosynthesis;K08658//prenyl protein peptidase [EC:3.4.22.-]+ko00900//Terpenoid backbone biosynthesis+ko01130//Biosynthesis of antibiotics	EPB90911.1|6.2e-184|hypothetical protein HMPREF1544_02164 [Mucor circinelloides f. circinelloides 1006PhL]	GO:0003824//catalytic activity;GO:0016747//transferase activity, transferring acyl groups other than amino-acyl groups;GO:0016407//acetyltransferase activity;GO:0016410//N-acyltransferase activity;GO:0008080//N-acetyltransferase activity;GO:0016740//transferase activity;GO:0016746//transferase activity, transferring acyl groups;
HMPREF1544_06137	H06137	K07513//acetyl-CoA acyltransferase 1 [EC:2.3.1.16]+ko04146//Peroxisome+ko00280//Valine, leucine and isoleucine degradation+ko01100//Metabolic pathways+ko01130//Biosynthesis of antibiotics+ko00592//alpha-Linolenic acid metabolism+ko01110//Biosynthesis of secondary metabolites+ko01040//Biosynthesis of unsaturated fatty acids+ko01212//Fatty acid metabolism+ko00071//Fatty acid degradation	EPB87020.1|1.3e-229|acetyl-CoA acyltransferase [Mucor circinelloides f. circinelloides 1006PhL]	GO:0003824//catalytic activity;GO:0016747//transferase activity, transferring acyl groups other than amino-acyl groups;GO:0016746//transferase activity, transferring acyl groups;GO:0016740//transferase activity;
HMPREF1544_09854	H09854	K13137//serine-threonine kinase receptor-associated protein+ko03013//RNA transport	EPB83379.1|3.6e-187|hypothetical protein HMPREF1544_09854 [Mucor circinelloides f. circinelloides 1006PhL]	GO:0003824//catalytic activity;GO:0016772//transferase activity, transferring phosphorus-containing groups;GO:0016740//transferase activity;GO:0016301//kinase activity;
HMPREF1544_03295	H03295	K00846//ketohexokinase [EC:2.7.1.3]+ko01100//Metabolic pathways+ko00051//Fructose and mannose metabolism	EPB89912.1|5.6e-180|hypothetical protein HMPREF1544_03295 [Mucor circinelloides f. circinelloides 1006PhL]	GO:0003824//catalytic activity;GO:0016772//transferase activity, transferring phosphorus-containing groups;GO:0016773//phosphotransferase activity, alcohol group as acceptor;GO:0016740//transferase activity;GO:0016301//kinase activity;
HMPREF1544_05846	H05846	K18669//dual specificity tyrosine-phosphorylation-regulated kinase 2/3/4 [EC:2.7.12.1]+ko04111//Cell cycle - yeast;K18669//dual specificity tyrosine-phosphorylation-regulated kinase 2/3/4 [EC:2.7.12.1]+ko04111//Cell cycle - yeast	EPB87321.1|0.0e+00|CMGC/DYRK/DYRK2 protein kinase [Mucor circinelloides f. circinelloides 1006PhL]	GO:0003824//catalytic activity;GO:0016772//transferase activity, transferring phosphorus-containing groups;GO:0140096//catalytic activity, acting on a protein;GO:0016773//phosphotransferase activity, alcohol group as acceptor;GO:0043167//ion binding;GO:0032555//purine ribonucleotide binding;GO:1901265//nucleoside phosphate binding;GO:0043168//anion binding;GO:0000166//nucleotide binding;GO:190136…
HMPREF1544_11071	H11071	K03514//non-canonical poly(A) RNA polymerase PAPD5/7 [EC:2.7.7.19]+ko03018//RNA degradation;K03514//non-canonical poly(A) RNA polymerase PAPD5/7 [EC:2.7.7.19]+ko03018//RNA degradation	EPB82188.1|1.4e-155|hypothetical protein HMPREF1544_11071 [Mucor circinelloides f. circinelloides 1006PhL]	GO:0003824//catalytic activity;GO:0016779//nucleotidyltransferase activity;GO:0016740//transferase activity;GO:0016772//transferase activity, transferring phosphorus-containing groups;
HMPREF1544_11999	H11999	NA	EPB81287.1|1.4e-161|hypothetical protein HMPREF1544_11999 [Mucor circinelloides f. circinelloides 1006PhL]	GO:0003824//catalytic activity;GO:0016787//hydrolase activity;
HMPREF1544_11897	H11897	K00949//thiamine pyrophosphokinase [EC:2.7.6.2]+ko01100//Metabolic pathways+ko00730//Thiamine metabolism	EPB81384.1|2.8e-187|hypothetical protein HMPREF1544_11897 [Mucor circinelloides f. circinelloides 1006PhL]	GO:0003824//catalytic activity;GO:0016787//hydrolase activity;
HMPREF1544_11697	H11697	K21440//ankyrin repeat domain-containing protein 50	EPB81579.1|1.5e-208|hypothetical protein HMPREF1544_11697 [Mucor circinelloides f. circinelloides 1006PhL]	GO:0003824//catalytic activity;GO:0016787//hydrolase activity;
HMPREF1544_11698	H11698	K14731//epsilon-lactone hydrolase [EC:3.1.1.83];K01956//carbamoyl-phosphate synthase small subunit [EC:6.3.5.5]+ko00250//Alanine, aspartate and glutamate metabolism+ko01100//Metabolic pathways+ko00240//Pyrimidine metabolism;K21440//ankyrin repeat domain-containing protein 50	EPB81580.1|1.0e-253|hypothetical protein HMPREF1544_11698 [Mucor circinelloides f. circinelloides 1006PhL]	GO:0003824//catalytic activity;GO:0016787//hydrolase activity;
HMPREF1544_10866	H10866	K22503//aspartyl-tRNA synthetase [EC:6.1.1.12]+ko00970//Aminoacyl-tRNA biosynthesis	EPB82408.1|4.1e-211|HAD-superfamily subfamily IIA hydrolase [Mucor circinelloides f. circinelloides 1006PhL]	GO:0003824//catalytic activity;GO:0016787//hydrolase activity;
HMPREF1544_10705	H10705	K18447//ADP-sugar diphosphatase [EC:3.6.1.21]+ko00230//Purine metabolism+ko01100//Metabolic pathways+ko00051//Fructose and mannose metabolism+ko00500//Starch and sucrose metabolism+ko01110//Biosynthesis of secondary metabolites	EPB82543.1|2.0e-140|hypothetical protein HMPREF1544_10705 [Mucor circinelloides f. circinelloides 1006PhL]	GO:0003824//catalytic activity;GO:0016787//hydrolase activity;
HMPREF1544_10554	H10554	K00854//xylulokinase [EC:2.7.1.17]+ko01100//Metabolic pathways+ko00040//Pentose and glucuronate interconversions;K14731//epsilon-lactone hydrolase [EC:3.1.1.83];K01956//carbamoyl-phosphate synthase small subunit [EC:6.3.5.5]+ko00250//Alanine, aspartate and glutamate metabolism+ko01100//Metabolic pathways+ko00240//Pyrimidine metabolism;K14778//ATP-dependent RNA helicase DDX49/DBP8 [EC:3.6.4.13]	EPB82708.1|1.1e-186|hypothetical protein HMPREF1544_10554 [Mucor circinelloides f. circinelloides 1006PhL]	GO:0003824//catalytic activity;GO:0016787//hydrolase activity;
HMPREF1544_10376	H10376	K06018//endopolyphosphatase [EC:3.6.1.10]	EPB82860.1|4.1e-261|hypothetical protein HMPREF1544_10376 [Mucor circinelloides f. circinelloides 1006PhL]	GO:0003824//catalytic activity;GO:0016787//hydrolase activity;
HMPREF1544_09858	H09858	K14154//thiamine-phosphate diphosphorylase / hydroxyethylthiazole kinase [EC:2.5.1.3 2.7.1.50]+ko01100//Metabolic pathways+ko00730//Thiamine metabolism;K14154//thiamine-phosphate diphosphorylase / hydroxyethylthiazole kinase [EC:2.5.1.3 2.7.1.50]+ko01100//Metabolic pathways+ko00730//Thiamine metabolism	EPB83383.1|5.3e-107|hypothetical protein HMPREF1544_09858 [Mucor circinelloides f. circinelloides 1006PhL]	GO:0003824//catalytic activity;GO:0016787//hydrolase activity;
HMPREF1544_09821	H09821	K18338//L-rhamnono-1,4-lactonase [EC:3.1.1.65]+ko00051//Fructose and mannose metabolism	EPB83437.1|3.6e-187|hypothetical protein HMPREF1544_09821 [Mucor circinelloides f. circinelloides 1006PhL]	GO:0003824//catalytic activity;GO:0016787//hydrolase activity;
HMPREF1544_09286	H09286	NA	EPB83952.1|2.2e-226|hypothetical protein HMPREF1544_09286 [Mucor circinelloides f. circinelloides 1006PhL]	GO:0003824//catalytic activity;GO:0016787//hydrolase activity;
HMPREF1544_08580	H08580	K19355//mannan endo-1,4-beta-mannosidase [EC:3.2.1.78]+ko00051//Fructose and mannose metabolism	EPB84637.1|2.0e-257|hypothetical protein HMPREF1544_08580 [Mucor circinelloides f. circinelloides 1006PhL]	GO:0003824//catalytic activity;GO:0016787//hydrolase activity;
HMPREF1544_08274	H08274	K12667//oligosaccharyltransferase complex subunit delta (ribophorin II)+ko04141//Protein processing in endoplasmic reticulum+ko01100//Metabolic pathways+ko00513//Various types of N-glycan biosynthesis+ko00510//N-Glycan biosynthesis;K00671//glycylpeptide N-tetradecanoyltransferase [EC:2.3.1.97];K12667//oligosaccharyltransferase complex subunit delta (ribophorin II)+ko04141//Protein processing in e…	EPB84996.1|2.5e-180|hypothetical protein HMPREF1544_08274 [Mucor circinelloides f. circinelloides 1006PhL]	GO:0003824//catalytic activity;GO:0016787//hydrolase activity;
HMPREF1544_08107	H08107	K01101//4-nitrophenyl phosphatase [EC:3.1.3.41]	EPB85135.1|2.7e-171|hypothetical protein HMPREF1544_08107 [Mucor circinelloides f. circinelloides 1006PhL]	GO:0003824//catalytic activity;GO:0016787//hydrolase activity;
HMPREF1544_07889	H07889	K07018//uncharacterized protein;K05291//phosphatidylinositol glycan, class S+ko01100//Metabolic pathways+ko00563//Glycosylphosphatidylinositol (GPI)-anchor biosynthesis	EPB85346.1|1.8e-135|hypothetical protein HMPREF1544_07889 [Mucor circinelloides f. circinelloides 1006PhL]	GO:0003824//catalytic activity;GO:0016787//hydrolase activity;
HMPREF1544_07890	H07890	K07018//uncharacterized protein;K05291//phosphatidylinositol glycan, class S+ko01100//Metabolic pathways+ko00563//Glycosylphosphatidylinositol (GPI)-anchor biosynthesis	EPB85347.1|2.7e-105|6-pyruvoyl tetrahydrobiopterin synthase [Mucor circinelloides f. circinelloides 1006PhL]	GO:0003824//catalytic activity;GO:0016787//hydrolase activity;
HMPREF1544_07445	H07445	K07019//uncharacterized protein;K07019//uncharacterized protein	EPB85776.1|8.7e-228|hypothetical protein HMPREF1544_07445 [Mucor circinelloides f. circinelloides 1006PhL]	GO:0003824//catalytic activity;GO:0016787//hydrolase activity;
HMPREF1544_07384	H07384	K06018//endopolyphosphatase [EC:3.6.1.10];K06018//endopolyphosphatase [EC:3.6.1.10]	EPB85802.1|4.3e-263|hypothetical protein HMPREF1544_07384 [Mucor circinelloides f. circinelloides 1006PhL]	GO:0003824//catalytic activity;GO:0016787//hydrolase activity;
HMPREF1544_07210	H07210	K13333//lysophospholipase [EC:3.1.1.5]+ko00564//Glycerophospholipid metabolism;K13535//cardiolipin-specific phospholipase [EC:3.1.1.-]+ko00564//Glycerophospholipid metabolism	EPB85968.1|1.8e-189|hypothetical protein HMPREF1544_07210 [Mucor circinelloides f. circinelloides 1006PhL]	GO:0003824//catalytic activity;GO:0016787//hydrolase activity;
HMPREF1544_06896	H06896	K06116//glycerol-1-phosphatase [EC:3.1.3.21]+ko01100//Metabolic pathways+ko00561//Glycerolipid metabolism	EPB86357.1|2.5e-129|hypothetical protein HMPREF1544_06896 [Mucor circinelloides f. circinelloides 1006PhL]	GO:0003824//catalytic activity;GO:0016787//hydrolase activity;
HMPREF1544_06740	H06740	K11407//histone deacetylase 6 [EC:3.5.1.98]	EPB86472.1|7.3e-191|hypothetical protein HMPREF1544_06740 [Mucor circinelloides f. circinelloides 1006PhL]	GO:0003824//catalytic activity;GO:0016787//hydrolase activity;
HMPREF1544_06540	H06540	K14731//epsilon-lactone hydrolase [EC:3.1.1.83];K01956//carbamoyl-phosphate synthase small subunit [EC:6.3.5.5]+ko00250//Alanine, aspartate and glutamate metabolism+ko01100//Metabolic pathways+ko00240//Pyrimidine metabolism	EPB86660.1|0.0e+00|hypothetical protein HMPREF1544_06540 [Mucor circinelloides f. circinelloides 1006PhL]	GO:0003824//catalytic activity;GO:0016787//hydrolase activity;
HMPREF1544_05984	H05984	NA	EPB87262.1|3.6e-276|hypothetical protein HMPREF1544_05984 [Mucor circinelloides f. circinelloides 1006PhL]	GO:0003824//catalytic activity;GO:0016787//hydrolase activity;
HMPREF1544_05724	H05724	K07766//diphosphoinositol-polyphosphate diphosphatase [EC:3.6.1.52]	EPB87414.1|4.3e-143|hypothetical protein HMPREF1544_05724 [Mucor circinelloides f. circinelloides 1006PhL]	GO:0003824//catalytic activity;GO:0016787//hydrolase activity;
HMPREF1544_05543	H05543	K11407//histone deacetylase 6 [EC:3.5.1.98];K11407//histone deacetylase 6 [EC:3.5.1.98]	EPB87660.1|0.0e+00|hypothetical protein HMPREF1544_05543 [Mucor circinelloides f. circinelloides 1006PhL]	GO:0003824//catalytic activity;GO:0016787//hydrolase activity;
HMPREF1544_04779	H04779	K07766//diphosphoinositol-polyphosphate diphosphatase [EC:3.6.1.52]	EPB88428.1|1.5e-137|hypothetical protein HMPREF1544_04779 [Mucor circinelloides f. circinelloides 1006PhL]	GO:0003824//catalytic activity;GO:0016787//hydrolase activity;
HMPREF1544_04791	H04791	K07019//uncharacterized protein	EPB88440.1|7.0e-250|hypothetical protein HMPREF1544_04791 [Mucor circinelloides f. circinelloides 1006PhL]	GO:0003824//catalytic activity;GO:0016787//hydrolase activity;
HMPREF1544_04287	H04287	K00854//xylulokinase [EC:2.7.1.17]+ko01100//Metabolic pathways+ko00040//Pentose and glucuronate interconversions;K14778//ATP-dependent RNA helicase DDX49/DBP8 [EC:3.6.4.13];K14731//epsilon-lactone hydrolase [EC:3.1.1.83]	EPB88897.1|1.8e-275|hypothetical protein HMPREF1544_04287 [Mucor circinelloides f. circinelloides 1006PhL]	GO:0003824//catalytic activity;GO:0016787//hydrolase activity;
HMPREF1544_04246	H04246	NA	EPB88985.1|7.4e-310|hypothetical protein HMPREF1544_04246 [Mucor circinelloides f. circinelloides 1006PhL]	GO:0003824//catalytic activity;GO:0016787//hydrolase activity;
HMPREF1544_04134	H04134	K07766//diphosphoinositol-polyphosphate diphosphatase [EC:3.6.1.52]	EPB89011.1|9.0e-86|hypothetical protein HMPREF1544_04134 [Mucor circinelloides f. circinelloides 1006PhL]	GO:0003824//catalytic activity;GO:0016787//hydrolase activity;
HMPREF1544_04135	H04135	K07766//diphosphoinositol-polyphosphate diphosphatase [EC:3.6.1.52]	EPB89012.1|6.5e-104|hypothetical protein HMPREF1544_04135 [Mucor circinelloides f. circinelloides 1006PhL]	GO:0003824//catalytic activity;GO:0016787//hydrolase activity;
HMPREF1544_04098	H04098	NA	EPB89106.1|1.1e-126|hypothetical protein HMPREF1544_04098 [Mucor circinelloides f. circinelloides 1006PhL]	GO:0003824//catalytic activity;GO:0016787//hydrolase activity;
HMPREF1544_03695	H03695	K14405//pre-mRNA 3'-end-processing factor FIP1+ko03015//mRNA surveillance pathway	EPB89464.1|6.0e-235|hypothetical protein HMPREF1544_03695 [Mucor circinelloides f. circinelloides 1006PhL]	GO:0003824//catalytic activity;GO:0016787//hydrolase activity;
HMPREF1544_03578	H03578	K01515//ADP-ribose pyrophosphatase [EC:3.6.1.13]+ko00230//Purine metabolism	EPB89646.1|3.4e-123|hypothetical protein HMPREF1544_03578 [Mucor circinelloides f. circinelloides 1006PhL]	GO:0003824//catalytic activity;GO:0016787//hydrolase activity;
HMPREF1544_03257	H03257	K01101//4-nitrophenyl phosphatase [EC:3.1.3.41];K01101//4-nitrophenyl phosphatase [EC:3.1.3.41]	EPB89874.1|5.9e-199|hypothetical protein HMPREF1544_03257 [Mucor circinelloides f. circinelloides 1006PhL]	GO:0003824//catalytic activity;GO:0016787//hydrolase activity;
HMPREF1544_02979	H02979	K00854//xylulokinase [EC:2.7.1.17]+ko01100//Metabolic pathways+ko00040//Pentose and glucuronate interconversions;K14731//epsilon-lactone hydrolase [EC:3.1.1.83];K01956//carbamoyl-phosphate synthase small subunit [EC:6.3.5.5]+ko00250//Alanine, aspartate and glutamate metabolism+ko01100//Metabolic pathways+ko00240//Pyrimidine metabolism;K00854//xylulokinase [EC:2.7.1.17]+ko01100//Metabolic pathways…	EPB90145.1|2.5e-255|hypothetical protein HMPREF1544_02979 [Mucor circinelloides f. circinelloides 1006PhL]	GO:0003824//catalytic activity;GO:0016787//hydrolase activity;
HMPREF1544_03020	H03020	K08726//soluble epoxide hydrolase / lipid-phosphate phosphatase [EC:3.3.2.10 3.1.3.76]+ko04146//Peroxisome+ko01100//Metabolic pathways+ko00590//Arachidonic acid metabolism;K08726//soluble epoxide hydrolase / lipid-phosphate phosphatase [EC:3.3.2.10 3.1.3.76]+ko04146//Peroxisome+ko01100//Metabolic pathways+ko00590//Arachidonic acid metabolism	EPB90186.1|7.0e-194|hypothetical protein HMPREF1544_03020 [Mucor circinelloides f. circinelloides 1006PhL]	GO:0003824//catalytic activity;GO:0016787//hydrolase activity;
HMPREF1544_02692	H02692	NA	EPB90483.1|6.0e-193|hypothetical protein HMPREF1544_02692 [Mucor circinelloides f. circinelloides 1006PhL]	GO:0003824//catalytic activity;GO:0016787//hydrolase activity;
HMPREF1544_02693	H02693	NA	EPB90484.1|1.1e-258|hypothetical protein HMPREF1544_02693 [Mucor circinelloides f. circinelloides 1006PhL]	GO:0003824//catalytic activity;GO:0016787//hydrolase activity;
HMPREF1544_01813	H01813	K06018//endopolyphosphatase [EC:3.6.1.10]	EPB91297.1|0.0e+00|hypothetical protein HMPREF1544_01813 [Mucor circinelloides f. circinelloides 1006PhL]	GO:0003824//catalytic activity;GO:0016787//hydrolase activity;
HMPREF1544_01837	H01837	NA	EPB91320.1|5.0e-167|hypothetical protein HMPREF1544_01837 [Mucor circinelloides f. circinelloides 1006PhL]	GO:0003824//catalytic activity;GO:0016787//hydrolase activity;
HMPREF1544_01862	H01862	K06130//lysophospholipase II [EC:3.1.1.5]+ko00564//Glycerophospholipid metabolism;K06128//lysophospholipase I [EC:3.1.1.5]+ko00564//Glycerophospholipid metabolism	EPB91345.1|2.5e-126|hypothetical protein HMPREF1544_01862 [Mucor circinelloides f. circinelloides 1006PhL]	GO:0003824//catalytic activity;GO:0016787//hydrolase activity;
HMPREF1544_01138	H01138	K17648//versiconal hemiacetal acetate esterase [EC:3.1.1.94]+ko00254//Aflatoxin biosynthesis+ko01130//Biosynthesis of antibiotics;K14731//epsilon-lactone hydrolase [EC:3.1.1.83]	EPB92074.1|1.4e-183|hypothetical protein HMPREF1544_01138 [Mucor circinelloides f. circinelloides 1006PhL]	GO:0003824//catalytic activity;GO:0016787//hydrolase activity;
HMPREF1544_00649	H00649	K00854//xylulokinase [EC:2.7.1.17]+ko01100//Metabolic pathways+ko00040//Pentose and glucuronate interconversions;K14731//epsilon-lactone hydrolase [EC:3.1.1.83]	EPB92635.1|3.2e-233|hypothetical protein HMPREF1544_00649 [Mucor circinelloides f. circinelloides 1006PhL]	GO:0003824//catalytic activity;GO:0016787//hydrolase activity;
HMPREF1544_00026	H00026	NA	EPB92952.1|9.6e-73|hypothetical protein HMPREF1544_00026 [Mucor circinelloides f. circinelloides 1006PhL]	GO:0003824//catalytic activity;GO:0016787//hydrolase activity;GO:0004721//phosphoprotein phosphatase activity;GO:0016788//hydrolase activity, acting on ester bonds;GO:0140096//catalytic activity, acting on a protein;GO:0042578//phosphoric ester hydrolase activity;GO:0016791//phosphatase activity;GO:0008138//protein tyrosine/serine/threonine phosphatase activity;
HMPREF1544_05915	H05915	K21286//protein N-terminal glutamine amidohydrolase [EC:3.5.1.122];K21286//protein N-terminal glutamine amidohydrolase [EC:3.5.1.122]	EPB87294.1|2.0e-114|hypothetical protein HMPREF1544_05915 [Mucor circinelloides f. circinelloides 1006PhL]	GO:0003824//catalytic activity;GO:0016787//hydrolase activity;GO:0008418//protein-N-terminal asparagine amidohydrolase activity;GO:0070773//protein-N-terminal glutamine amidohydrolase activity;GO:0016810//hydrolase activity, acting on carbon-nitrogen (but not peptide) bonds;GO:0016811//hydrolase activity, acting on carbon-nitrogen (but not peptide) bonds, in linear amides;
HMPREF1544_00506	H00506	K13248//pyridoxal phosphate phosphatase PHOSPHO2 [EC:3.1.3.74]+ko00750//Vitamin B6 metabolism+ko01100//Metabolic pathways	EPB92493.1|6.5e-147|hypothetical protein HMPREF1544_00506 [Mucor circinelloides f. circinelloides 1006PhL]	GO:0003824//catalytic activity;GO:0016787//hydrolase activity;GO:0016791//phosphatase activity;GO:0005488//binding;GO:0046872//metal ion binding;GO:0043169//cation binding;GO:0042578//phosphoric ester hydrolase activity;GO:0043167//ion binding;GO:0016788//hydrolase activity, acting on ester bonds;
HMPREF1544_02795	H02795	K01488//adenosine deaminase [EC:3.5.4.4]+ko00230//Purine metabolism+ko01100//Metabolic pathways	EPB90429.1|2.2e-190|hypothetical protein HMPREF1544_02795 [Mucor circinelloides f. circinelloides 1006PhL]	GO:0003824//catalytic activity;GO:0016787//hydrolase activity;GO:0019239//deaminase activity;
HMPREF1544_08018	H08018	NA	EPB85191.1|4.2e-155|hypothetical protein HMPREF1544_08018 [Mucor circinelloides f. circinelloides 1006PhL]	GO:0003824//catalytic activity;GO:0016787//hydrolase activity;GO:0042578//phosphoric ester hydrolase activity;GO:0016791//phosphatase activity;GO:0016788//hydrolase activity, acting on ester bonds;GO:0004725//protein tyrosine phosphatase activity;GO:0004721//phosphoprotein phosphatase activity;GO:0140096//catalytic activity, acting on a protein;
HMPREF1544_06221	H06221	NA	EPB87003.1|0.0e+00|hypothetical protein HMPREF1544_06221 [Mucor circinelloides f. circinelloides 1006PhL]	GO:0003824//catalytic activity;GO:0016788//hydrolase activity, acting on ester bonds;GO:0016787//hydrolase activity;
HMPREF1544_08356	H08356	K15731//carboxy-terminal domain RNA polymerase II polypeptide A small phosphatase [EC:3.1.3.16]	EPB84854.1|4.8e-243|hypothetical protein HMPREF1544_08356 [Mucor circinelloides f. circinelloides 1006PhL]	GO:0003824//catalytic activity;GO:0016788//hydrolase activity, acting on ester bonds;GO:0016791//phosphatase activity;GO:0016787//hydrolase activity;GO:0042578//phosphoric ester hydrolase activity;
HMPREF1544_11419	H11419	K17617//CTD nuclear envelope phosphatase 1 [EC:3.1.3.16]	EPB81835.1|2.7e-134|hypothetical protein HMPREF1544_11419 [Mucor circinelloides f. circinelloides 1006PhL]	GO:0003824//catalytic activity;GO:0016791//phosphatase activity;GO:0016787//hydrolase activity;GO:0016788//hydrolase activity, acting on ester bonds;GO:0042578//phosphoric ester hydrolase activity;
HMPREF1544_02458	H02458	NA	EPB90714.1|5.5e-103|hypothetical protein HMPREF1544_02458 [Mucor circinelloides f. circinelloides 1006PhL]	GO:0003824//catalytic activity;GO:0016791//phosphatase activity;GO:0016787//hydrolase activity;GO:0042578//phosphoric ester hydrolase activity;GO:0016788//hydrolase activity, acting on ester bonds;
HMPREF1544_07906	H07906	K10706//senataxin [EC:3.6.4.-];K10706//senataxin [EC:3.6.4.-]	EPB85292.1|0.0e+00|hypothetical protein HMPREF1544_07906 [Mucor circinelloides f. circinelloides 1006PhL]	GO:0003824//catalytic activity;GO:0016818//hydrolase activity, acting on acid anhydrides, in phosphorus-containing anhydrides;GO:0017111//nucleoside-triphosphatase activity;GO:0016887//ATPase activity;GO:0016462//pyrophosphatase activity;GO:0016787//hydrolase activity;GO:0004386//helicase activity;GO:0016817//hydrolase activity, acting on acid anhydrides;
HMPREF1544_01756	H01756	K18123//4-hydroxy-2-oxoglutarate aldolase [EC:4.1.3.16]+ko00330//Arginine and proline metabolism+ko01100//Metabolic pathways+ko00630//Glyoxylate and dicarboxylate metabolism	EPB91434.1|6.2e-165|hypothetical protein HMPREF1544_01756 [Mucor circinelloides f. circinelloides 1006PhL]	GO:0003824//catalytic activity;GO:0016829//lyase activity;
HMPREF1544_11910	H11910	K10997//replication fork protection complex subunit Tof1/Swi1;K10997//replication fork protection complex subunit Tof1/Swi1	EPB81380.1|0.0e+00|hypothetical protein HMPREF1544_11910 [Mucor circinelloides f. circinelloides 1006PhL]	GO:0003824//catalytic activity;GO:0016853//isomerase activity;
HMPREF1544_05193	H05193	K12663//Delta3,5-Delta2,4-dienoyl-CoA isomerase [EC:5.3.3.21]+ko04146//Peroxisome	EPB88015.1|2.5e-152|hypothetical protein HMPREF1544_05193 [Mucor circinelloides f. circinelloides 1006PhL]	GO:0003824//catalytic activity;GO:0016853//isomerase activity;
HMPREF1544_02823	H02823	K13239//Delta3-Delta2-enoyl-CoA isomerase [EC:5.3.3.8]+ko04146//Peroxisome+ko00071//Fatty acid degradation;K13239//Delta3-Delta2-enoyl-CoA isomerase [EC:5.3.3.8]+ko04146//Peroxisome+ko00071//Fatty acid degradation	EPB90298.1|8.5e-142|hypothetical protein HMPREF1544_02823 [Mucor circinelloides f. circinelloides 1006PhL]	GO:0003824//catalytic activity;GO:0016853//isomerase activity;
HMPREF1544_01763	H01763	K17361//acyl-coenzyme A thioesterase 9 [EC:3.1.2.-];K17361//acyl-coenzyme A thioesterase 9 [EC:3.1.2.-]	EPB91441.1|3.7e-254|hypothetical protein HMPREF1544_01763 [Mucor circinelloides f. circinelloides 1006PhL]	GO:0003824//catalytic activity;GO:0016853//isomerase activity;
HMPREF1544_08947	H08947	K14826//FK506-binding nuclear protein [EC:5.2.1.8]	EPB84287.1|2.8e-207|peptidylprolyl isomerase [Mucor circinelloides f. circinelloides 1006PhL]	GO:0003824//catalytic activity;GO:0016853//isomerase activity;GO:0016859//cis-trans isomerase activity;GO:0003755//peptidyl-prolyl cis-trans isomerase activity;GO:0140096//catalytic activity, acting on a protein;
HMPREF1544_12274	H12274	K10259//F-box and WD-40 domain protein MET30+ko04120//Ubiquitin mediated proteolysis+ko04111//Cell cycle - yeast	EPB81027.1|0.0e+00|hypothetical protein HMPREF1544_12274 [Mucor circinelloides f. circinelloides 1006PhL]	GO:0003824//catalytic activity;GO:0016874//ligase activity;
HMPREF1544_09839	H09839	K06927//diphthine-ammonia ligase [EC:6.3.1.14];K06927//diphthine-ammonia ligase [EC:6.3.1.14]	EPB83409.1|0.0e+00|hypothetical protein HMPREF1544_09839 [Mucor circinelloides f. circinelloides 1006PhL]	GO:0003824//catalytic activity;GO:0016874//ligase activity;
HMPREF1544_04549	H04549	NA	EPB88677.1|0.0e+00|hypothetical protein HMPREF1544_04549 [Mucor circinelloides f. circinelloides 1006PhL]	GO:0003824//catalytic activity;GO:0016874//ligase activity;
HMPREF1544_04338	H04338	K01897//long-chain acyl-CoA synthetase [EC:6.2.1.3]+ko04146//Peroxisome+ko01100//Metabolic pathways+ko00061//Fatty acid biosynthesis+ko01212//Fatty acid metabolism+ko00071//Fatty acid degradation;K01897//long-chain acyl-CoA synthetase [EC:6.2.1.3]+ko04146//Peroxisome+ko01100//Metabolic pathways+ko00061//Fatty acid biosynthesis+ko01212//Fatty acid metabolism+ko00071//Fatty acid degradation	EPB88829.1|0.0e+00|hypothetical protein HMPREF1544_04338 [Mucor circinelloides f. circinelloides 1006PhL]	GO:0003824//catalytic activity;GO:0016874//ligase activity;
HMPREF1544_01682	H01682	K01897//long-chain acyl-CoA synthetase [EC:6.2.1.3]+ko04146//Peroxisome+ko01100//Metabolic pathways+ko00061//Fatty acid biosynthesis+ko01212//Fatty acid metabolism+ko00071//Fatty acid degradation;K01897//long-chain acyl-CoA synthetase [EC:6.2.1.3]+ko04146//Peroxisome+ko01100//Metabolic pathways+ko00061//Fatty acid biosynthesis+ko01212//Fatty acid metabolism+ko00071//Fatty acid degradation;K01897/…	EPB91551.1|0.0e+00|hypothetical protein HMPREF1544_01682 [Mucor circinelloides f. circinelloides 1006PhL]	GO:0003824//catalytic activity;GO:0016874//ligase activity;
HMPREF1544_01036	H01036	K01969//3-methylcrotonyl-CoA carboxylase beta subunit [EC:6.4.1.4]+ko00280//Valine, leucine and isoleucine degradation+ko01100//Metabolic pathways	EPB92211.1|0.0e+00|hypothetical protein HMPREF1544_01036 [Mucor circinelloides f. circinelloides 1006PhL]	GO:0003824//catalytic activity;GO:0016874//ligase activity;
HMPREF1544_00356	H00356	K01908//propionyl-CoA synthetase [EC:6.2.1.17]+ko01100//Metabolic pathways+ko00640//Propanoate metabolism	EPB92917.1|0.0e+00|propionyl-CoA synthetase [Mucor circinelloides f. circinelloides 1006PhL]	GO:0003824//catalytic activity;GO:0016874//ligase activity;
HMPREF1544_06688	H06688	K10259//F-box and WD-40 domain protein MET30+ko04120//Ubiquitin mediated proteolysis+ko04111//Cell cycle - yeast	EPB86521.1|0.0e+00|hypothetical protein HMPREF1544_06688 [Mucor circinelloides f. circinelloides 1006PhL]	GO:0003824//catalytic activity;GO:0016874//ligase activity;GO:0003700//DNA-binding transcription factor activity;GO:0140110//transcription regulator activity;
HMPREF1544_05527	H05527	K01969//3-methylcrotonyl-CoA carboxylase beta subunit [EC:6.4.1.4]+ko00280//Valine, leucine and isoleucine degradation+ko01100//Metabolic pathways	EPB87644.1|0.0e+00|propionyl-CoA carboxylase beta chain [Mucor circinelloides f. circinelloides 1006PhL]	GO:0003824//catalytic activity;GO:0016874//ligase activity;GO:0016740//transferase activity;
HMPREF1544_02028	H02028	K07025//putative hydrolase of the HAD superfamily	EPB91148.1|8.1e-162|hypothetical protein HMPREF1544_02028 [Mucor circinelloides f. circinelloides 1006PhL]	GO:0003824//catalytic activity;GO:0016887//ATPase activity;GO:0032555//purine ribonucleotide binding;GO:0032553//ribonucleotide binding;GO:0016818//hydrolase activity, acting on acid anhydrides, in phosphorus-containing anhydrides;GO:0017111//nucleoside-triphosphatase activity;GO:0017076//purine nucleotide binding;GO:0004386//helicase activity;GO:0016462//pyrophosphatase activity;GO:0032559//aden…
HMPREF1544_10076	H10076	K08286//protein-serine/threonine kinase [EC:2.7.11.-];K08286//protein-serine/threonine kinase [EC:2.7.11.-]	EPB83183.1|0.0e+00|AGC/NDR/NDR protein kinase [Mucor circinelloides f. circinelloides 1006PhL]	GO:0003824//catalytic activity;GO:0017076//purine nucleotide binding;GO:0016772//transferase activity, transferring phosphorus-containing groups;GO:0005488//binding;GO:0036094//small molecule binding;GO:0097367//carbohydrate derivative binding;GO:0043167//ion binding;GO:0032555//purine ribonucleotide binding;GO:0016740//transferase activity;GO:0043168//anion binding;GO:0097159//organic cyclic com…
HMPREF1544_03472	H03472	K21157//SNF1-activating kinase 1 [EC:2.7.11.1]+ko04138//Autophagy - yeast	EPB89673.1|0.0e+00|CAMKK/ELM protein kinase [Mucor circinelloides f. circinelloides 1006PhL]	GO:0003824//catalytic activity;GO:0017076//purine nucleotide binding;GO:0036094//small molecule binding;GO:0004674//protein serine/threonine kinase activity;GO:0030554//adenyl nucleotide binding;GO:0005488//binding;GO:0097367//carbohydrate derivative binding;GO:0016773//phosphotransferase activity, alcohol group as acceptor;GO:0035639//purine ribonucleoside triphosphate binding;GO:0032555//purine…
HMPREF1544_01658	H01658	K08818//cell division cycle 2-like [EC:2.7.11.22];K08818//cell division cycle 2-like [EC:2.7.11.22]	EPB91527.1|2.2e-223|CMGC/CDK protein kinase [Mucor circinelloides f. circinelloides 1006PhL]	GO:0003824//catalytic activity;GO:0017076//purine nucleotide binding;GO:0140096//catalytic activity, acting on a protein;GO:1901363//heterocyclic compound binding;GO:0043167//ion binding;GO:0030554//adenyl nucleotide binding;GO:0005488//binding;GO:0097367//carbohydrate derivative binding;GO:0032553//ribonucleotide binding;GO:0000166//nucleotide binding;GO:0016773//phosphotransferase activity, alc…
HMPREF1544_10334	H10334	K07874//Ras-related protein Rab-1A	EPB82940.1|1.1e-112|GTP-binding protein ypt1 [Mucor circinelloides f. circinelloides 1006PhL]	GO:0003824//catalytic activity;GO:0017111//nucleoside-triphosphatase activity;GO:0017076//purine nucleotide binding;GO:0097159//organic cyclic compound binding;GO:1901363//heterocyclic compound binding;GO:0019001//guanyl nucleotide binding;GO:0003924//GTPase activity;GO:0005488//binding;GO:0000166//nucleotide binding;GO:0032561//guanyl ribonucleotide binding;GO:0032555//purine ribonucleotide bind…
HMPREF1544_06460	H06460	K08818//cell division cycle 2-like [EC:2.7.11.22];K08818//cell division cycle 2-like [EC:2.7.11.22]	EPB86762.1|1.6e-199|CMGC/CDK/CDK10 protein kinase [Mucor circinelloides f. circinelloides 1006PhL]	GO:0003824//catalytic activity;GO:0030554//adenyl nucleotide binding;GO:0035639//purine ribonucleoside triphosphate binding;GO:0005488//binding;GO:0016773//phosphotransferase activity, alcohol group as acceptor;GO:0000166//nucleotide binding;GO:0004672//protein kinase activity;GO:0017076//purine nucleotide binding;GO:0097159//organic cyclic compound binding;GO:0140096//catalytic activity, acting …
HMPREF1544_03819	H03819	K06883//uncharacterized protein;K06883//uncharacterized protein	EPB89310.1|7.3e-177|hypothetical protein HMPREF1544_03819 [Mucor circinelloides f. circinelloides 1006PhL]	GO:0003824//catalytic activity;GO:0032555//purine ribonucleotide binding;GO:0016787//hydrolase activity;GO:0032553//ribonucleotide binding;GO:0001883//purine nucleoside binding;GO:0097367//carbohydrate derivative binding;GO:0036094//small molecule binding;GO:0043168//anion binding;GO:0032559//adenyl ribonucleotide binding;GO:0019001//guanyl nucleotide binding;GO:0097159//organic cyclic compound b…
HMPREF1544_09201	H09201	K06689//ubiquitin-conjugating enzyme E2 D [EC:2.3.2.23]+ko04141//Protein processing in endoplasmic reticulum+ko04120//Ubiquitin mediated proteolysis;K06689//ubiquitin-conjugating enzyme E2 D [EC:2.3.2.23]+ko04141//Protein processing in endoplasmic reticulum+ko04120//Ubiquitin mediated proteolysis	EPB84070.1|5.6e-82|ubiquitin-conjugating enzyme E2 D/E [Mucor circinelloides f. circinelloides 1006PhL]	GO:0003824//catalytic activity;GO:0035639//purine ribonucleoside triphosphate binding;GO:0032555//purine ribonucleotide binding;GO:0043168//anion binding;GO:1901363//heterocyclic compound binding;GO:0036094//small molecule binding;GO:0097367//carbohydrate derivative binding;GO:0017076//purine nucleotide binding;GO:0000166//nucleotide binding;GO:0030554//adenyl nucleotide binding;GO:0043167//ion b…
HMPREF1544_02025	H02025	K06641//serine/threonine-protein kinase CHEK2 [EC:2.7.11.1]+ko04111//Cell cycle - yeast;K03114//mitosis inhibitor protein kinase SWE1 [EC:2.7.11.1]+ko04011//MAPK signaling pathway - yeast+ko04113//Meiosis - yeast+ko04111//Cell cycle - yeast;K08850//aurora kinase, other [EC:2.7.11.1]	EPB91145.1|1.2e-282|serine/threonine protein kinase [Mucor circinelloides f. circinelloides 1006PhL]	GO:0003824//catalytic activity;GO:0035639//purine ribonucleoside triphosphate binding;GO:1901265//nucleoside phosphate binding;GO:1901363//heterocyclic compound binding;GO:0043168//anion binding;GO:0030554//adenyl nucleotide binding;GO:0000166//nucleotide binding;GO:0016773//phosphotransferase activity, alcohol group as acceptor;GO:0016772//transferase activity, transferring phosphorus-containing…
HMPREF1544_07314	H07314	NA	EPB85898.1|1.7e-248|hypothetical protein HMPREF1544_07314 [Mucor circinelloides f. circinelloides 1006PhL]	GO:0003824//catalytic activity;GO:0042578//phosphoric ester hydrolase activity;GO:0016791//phosphatase activity;GO:0016788//hydrolase activity, acting on ester bonds;GO:0016787//hydrolase activity;
HMPREF1544_08132	H08132	K01098//polynucleotide 5'-triphosphatase [EC:3.6.1.-]	EPB85080.1|1.2e-160|hypothetical protein HMPREF1544_08132 [Mucor circinelloides f. circinelloides 1006PhL]	GO:0003824//catalytic activity;GO:0042578//phosphoric ester hydrolase activity;GO:0016791//phosphatase activity;GO:0098518//polynucleotide phosphatase activity;GO:0016787//hydrolase activity;GO:0016788//hydrolase activity, acting on ester bonds;
HMPREF1544_06334	H06334	K19806//tyrosine-protein phosphatase 2/3 [EC:3.1.3.48]+ko04011//MAPK signaling pathway - yeast	EPB86908.1|4.2e-180|protein-tyrosine phosphatase [Mucor circinelloides f. circinelloides 1006PhL]	GO:0003824//catalytic activity;GO:0042578//phosphoric ester hydrolase activity;GO:0140096//catalytic activity, acting on a protein;GO:0016788//hydrolase activity, acting on ester bonds;GO:0004725//protein tyrosine phosphatase activity;GO:0004721//phosphoprotein phosphatase activity;GO:0016787//hydrolase activity;GO:0016791//phosphatase activity;
HMPREF1544_05810	H05810	K07897//Ras-related protein Rab-7A+ko04144//Endocytosis+ko04145//Phagosome+ko04138//Autophagy - yeast	EPB87384.1|2.4e-115|Ras-like protein Rab-7A [Mucor circinelloides f. circinelloides 1006PhL]	GO:0003824//catalytic activity;GO:0043167//ion binding;GO:0036094//small molecule binding;GO:0032553//ribonucleotide binding;GO:0001883//purine nucleoside binding;GO:0000166//nucleotide binding;GO:0005525//GTP binding;GO:1901265//nucleoside phosphate binding;GO:0003924//GTPase activity;GO:0032550//purine ribonucleoside binding;GO:0017076//purine nucleotide binding;GO:0016817//hydrolase activity, …
HMPREF1544_03915	H03915	K02218//casein kinase 1 [EC:2.7.11.1]+ko04011//MAPK signaling pathway - yeast+ko04392//Hippo signaling pathway - multiple species;K19830//casein kinase I homolog 3 [EC:2.7.11.1];K14758//casein kinase I homolog HRR25 [EC:2.7.11.1]+ko03008//Ribosome biogenesis in eukaryotes;K00252//glutaryl-CoA dehydrogenase [EC:1.3.8.6]+ko00310//Lysine degradation+ko00380//Tryptophan metabolism+ko01100//Metabolic …	EPB89290.1|3.8e-289|CK1/CK1 protein kinase [Mucor circinelloides f. circinelloides 1006PhL]	GO:0003824//catalytic activity;GO:0043167//ion binding;GO:0043168//anion binding;GO:0030554//adenyl nucleotide binding;GO:0005524//ATP binding;GO:0017076//purine nucleotide binding;GO:0016773//phosphotransferase activity, alcohol group as acceptor;GO:0032553//ribonucleotide binding;GO:0004672//protein kinase activity;GO:0097367//carbohydrate derivative binding;GO:0032555//purine ribonucleotide bi…
HMPREF1544_08302	H08302	K04125//gibberellin 2beta-dioxygenase [EC:1.14.11.13]+ko00904//Diterpenoid biosynthesis+ko01110//Biosynthesis of secondary metabolites;K04126//isopenicillin-N synthase [EC:1.21.3.1]+ko00311//Penicillin and cephalosporin biosynthesis+ko01100//Metabolic pathways+ko01130//Biosynthesis of antibiotics	EPB84943.1|2.5e-205|hypothetical protein HMPREF1544_08302 [Mucor circinelloides f. circinelloides 1006PhL]	GO:0003824//catalytic activity;GO:0043167//ion binding;GO:0046872//metal ion binding;GO:0016491//oxidoreductase activity;GO:0005488//binding;GO:0043169//cation binding;
HMPREF1544_04508	H04508	K03809//NAD(P)H dehydrogenase (quinone) [EC:1.6.5.2]+ko00130//Ubiquinone and other terpenoid-quinone biosynthesis+ko01100//Metabolic pathways+ko01110//Biosynthesis of secondary metabolites	EPB88636.1|5.5e-112|NAD(P)H:quinone oxidoreductase, type IV [Mucor circinelloides f. circinelloides 1006PhL]	GO:0003824//catalytic activity;GO:0043168//anion binding;GO:0097367//carbohydrate derivative binding;GO:0043167//ion binding;GO:0010181//FMN binding;GO:0036094//small molecule binding;GO:0016651//oxidoreductase activity, acting on NAD(P)H;GO:0016655//oxidoreductase activity, acting on NAD(P)H, quinone or similar compound as acceptor;GO:0003955//NAD(P)H dehydrogenase (quinone) activity;GO:0016491/…
HMPREF1544_09344	H09344	K09580//protein disulfide-isomerase A1 [EC:5.3.4.1]+ko04141//Protein processing in endoplasmic reticulum;K05894//12-oxophytodienoic acid reductase [EC:1.3.1.42]+ko01100//Metabolic pathways+ko00592//alpha-Linolenic acid metabolism+ko01110//Biosynthesis of secondary metabolites;K00354//NADPH2 dehydrogenase [EC:1.6.99.1]	EPB83890.1|8.8e-242|hypothetical protein HMPREF1544_09344 [Mucor circinelloides f. circinelloides 1006PhL]	GO:0003824//catalytic activity;GO:0043168//anion binding;GO:1901363//heterocyclic compound binding;GO:0097159//organic cyclic compound binding;GO:0036094//small molecule binding;GO:0043167//ion binding;GO:1901265//nucleoside phosphate binding;GO:0000166//nucleotide binding;GO:0097367//carbohydrate derivative binding;GO:0032553//ribonucleotide binding;GO:0016491//oxidoreductase activity;GO:0005488…
HMPREF1544_04299	H04299	K15428//Cys-Gly metallodipeptidase DUG1 [EC:3.4.13.-]+ko01100//Metabolic pathways+ko00480//Glutathione metabolism;K15428//Cys-Gly metallodipeptidase DUG1 [EC:3.4.13.-]+ko01100//Metabolic pathways+ko00480//Glutathione metabolism	EPB88909.1|7.8e-63|peptidylprolyl isomerase [Mucor circinelloides f. circinelloides 1006PhL]	GO:0003824//catalytic activity;GO:0043169//cation binding;GO:0005488//binding;GO:0046872//metal ion binding;GO:0016853//isomerase activity;GO:0043167//ion binding;
HMPREF1544_03659	H03659	K00002//alcohol dehydrogenase (NADP+) [EC:1.1.1.2]+ko00010//Glycolysis / Gluconeogenesis+ko01100//Metabolic pathways+ko00040//Pentose and glucuronate interconversions+ko01130//Biosynthesis of antibiotics+ko01110//Biosynthesis of secondary metabolites+ko00561//Glycerolipid metabolism;K00002//alcohol dehydrogenase (NADP+) [EC:1.1.1.2]+ko00010//Glycolysis / Gluconeogenesis+ko01100//Metabolic pathway…	EPB89575.1|8.1e-209|hypothetical protein HMPREF1544_03659 [Mucor circinelloides f. circinelloides 1006PhL]	GO:0003824//catalytic activity;GO:0043169//cation binding;GO:0008270//zinc ion binding;GO:0046872//metal ion binding;GO:0046914//transition metal ion binding;GO:0005488//binding;GO:0043167//ion binding;GO:0016491//oxidoreductase activity;
HMPREF1544_05648	H05648	K04125//gibberellin 2beta-dioxygenase [EC:1.14.11.13]+ko00904//Diterpenoid biosynthesis+ko01110//Biosynthesis of secondary metabolites;K18696//glycerophosphodiester phosphodiesterase [EC:3.1.4.46]+ko00564//Glycerophospholipid metabolism	EPB87557.1|2.2e-119|hypothetical protein HMPREF1544_05648 [Mucor circinelloides f. circinelloides 1006PhL]	GO:0003824//catalytic activity;GO:0043169//cation binding;GO:0016491//oxidoreductase activity;GO:0005488//binding;GO:0043167//ion binding;GO:0046872//metal ion binding;
HMPREF1544_02009	H02009	K00493//unspecific monooxygenase [EC:1.14.14.1]+ko00380//Tryptophan metabolism+ko00071//Fatty acid degradation;K14338//cytochrome P450 / NADPH-cytochrome P450 reductase [EC:1.14.14.1 1.6.2.4]+ko00380//Tryptophan metabolism+ko00071//Fatty acid degradation	EPB91129.1|0.0e+00|hypothetical protein HMPREF1544_02009 [Mucor circinelloides f. circinelloides 1006PhL]	GO:0003824//catalytic activity;GO:0043169//cation binding;GO:0043167//ion binding;GO:0016705//oxidoreductase activity, acting on paired donors, with incorporation or reduction of molecular oxygen;GO:0005506//iron ion binding;GO:1901363//heterocyclic compound binding;GO:0005488//binding;GO:0016491//oxidoreductase activity;GO:0004497//monooxygenase activity;GO:0097159//organic cyclic compound bindi…
HMPREF1544_09734	H09734	NA	EPB83513.1|6.2e-44|hypothetical protein HMPREF1544_09734 [Mucor circinelloides f. circinelloides 1006PhL]	GO:0003824//catalytic activity;GO:0046872//metal ion binding;GO:0000287//magnesium ion binding;GO:0043169//cation binding;GO:0005488//binding;GO:0016740//transferase activity;GO:0008897//holo-[acyl-carrier-protein] synthase activity;GO:0016780//phosphotransferase activity, for other substituted phosphate groups;GO:0043167//ion binding;GO:0016772//transferase activity, transferring phosphorus-cont…
HMPREF1544_11409	H11409	K01408//insulysin [EC:3.4.24.56]	EPB81860.1|0.0e+00|hypothetical protein HMPREF1544_11409 [Mucor circinelloides f. circinelloides 1006PhL]	GO:0003824//catalytic activity;GO:0046872//metal ion binding;GO:0008237//metallopeptidase activity;GO:0043169//cation binding;GO:0004175//endopeptidase activity;GO:0004222//metalloendopeptidase activity;GO:0008233//peptidase activity;GO:0043167//ion binding;GO:0016787//hydrolase activity;GO:0070011//peptidase activity, acting on L-amino acid peptides;GO:0140096//catalytic activity, acting on a pr…
HMPREF1544_02226	H02226	K15401//long-chain fatty acid omega-monooxygenase [EC:1.14.14.80]+ko00071//Fatty acid degradation+ko00073//Cutin, suberine and wax biosynthesis;K00493//unspecific monooxygenase [EC:1.14.14.1]+ko00380//Tryptophan metabolism+ko00071//Fatty acid degradation;K07824//benzoate 4-monooxygenase [EC:1.14.14.92]+ko01100//Metabolic pathways;K14338//cytochrome P450 / NADPH-cytochrome P450 reductase [EC:1.14.…	EPB90972.1|3.5e-301|hypothetical protein HMPREF1544_02226 [Mucor circinelloides f. circinelloides 1006PhL]	GO:0003824//catalytic activity;GO:0046906//tetrapyrrole binding;GO:0046872//metal ion binding;GO:0016705//oxidoreductase activity, acting on paired donors, with incorporation or reduction of molecular oxygen;GO:0046914//transition metal ion binding;GO:0043167//ion binding;GO:0005488//binding;GO:1901363//heterocyclic compound binding;GO:0005506//iron ion binding;GO:0043169//cation binding;GO:00044…
HMPREF1544_07642	H07642	K00002//alcohol dehydrogenase (NADP+) [EC:1.1.1.2]+ko00010//Glycolysis / Gluconeogenesis+ko01100//Metabolic pathways+ko00040//Pentose and glucuronate interconversions+ko01130//Biosynthesis of antibiotics+ko01110//Biosynthesis of secondary metabolites+ko00561//Glycerolipid metabolism	EPB85553.1|1.0e-236|hypothetical protein HMPREF1544_07642 [Mucor circinelloides f. circinelloides 1006PhL]	GO:0003824//catalytic activity;GO:0046914//transition metal ion binding;GO:0005488//binding;GO:0043169//cation binding;GO:0008270//zinc ion binding;GO:0043167//ion binding;GO:0016491//oxidoreductase activity;GO:0046872//metal ion binding;
HMPREF1544_04086	H04086	K17362//acyl-coenzyme A thioesterase 13 [EC:3.1.2.-]	EPB89095.1|1.6e-79|hypothetical protein HMPREF1544_04086 [Mucor circinelloides f. circinelloides 1006PhL]	GO:0003824//catalytic activity;GO:0047617//acyl-CoA hydrolase activity;GO:0016787//hydrolase activity;GO:0016289//CoA hydrolase activity;GO:0016788//hydrolase activity, acting on ester bonds;GO:0016790//thiolester hydrolase activity;
HMPREF1544_05434	H05434	K01415//endothelin-converting enzyme [EC:3.4.24.71]	EPB87774.1|0.0e+00|hypothetical protein HMPREF1544_05434 [Mucor circinelloides f. circinelloides 1006PhL]	GO:0003824//catalytic activity;GO:0070011//peptidase activity, acting on L-amino acid peptides;GO:0008233//peptidase activity;GO:0004222//metalloendopeptidase activity;GO:0140096//catalytic activity, acting on a protein;GO:0008237//metallopeptidase activity;GO:0004175//endopeptidase activity;GO:0016787//hydrolase activity;
HMPREF1544_08564	H08564	K10575//ubiquitin-conjugating enzyme E2 G1 [EC:2.3.2.23]+ko04141//Protein processing in endoplasmic reticulum+ko04120//Ubiquitin mediated proteolysis;K10575//ubiquitin-conjugating enzyme E2 G1 [EC:2.3.2.23]+ko04141//Protein processing in endoplasmic reticulum+ko04120//Ubiquitin mediated proteolysis	EPB84691.1|1.1e-85|ubiquitin-conjugating enzyme E2 14 [Mucor circinelloides f. circinelloides 1006PhL]	GO:0003824//catalytic activity;GO:0097367//carbohydrate derivative binding;GO:0032559//adenyl ribonucleotide binding;GO:0016740//transferase activity;GO:0032553//ribonucleotide binding;GO:0036094//small molecule binding;GO:0043168//anion binding;GO:0005488//binding;GO:0017076//purine nucleotide binding;GO:0097159//organic cyclic compound binding;GO:1901363//heterocyclic compound binding;GO:000552…
HMPREF1544_00856	H00856	K09578//peptidyl-prolyl cis-trans isomerase NIMA-interacting 1 [EC:5.2.1.8];K09578//peptidyl-prolyl cis-trans isomerase NIMA-interacting 1 [EC:5.2.1.8]	EPB92287.1|1.1e-95|peptidyl-prolyl cis-trans isomerase pin1 [Mucor circinelloides f. circinelloides 1006PhL]	GO:0003824//catalytic activity;GO:0140096//catalytic activity, acting on a protein;GO:0003755//peptidyl-prolyl cis-trans isomerase activity;GO:0016859//cis-trans isomerase activity;GO:0016853//isomerase activity;
HMPREF1544_00714	H00714	K01415//endothelin-converting enzyme [EC:3.4.24.71]	EPB92416.1|0.0e+00|hypothetical protein HMPREF1544_00714 [Mucor circinelloides f. circinelloides 1006PhL]	GO:0003824//catalytic activity;GO:0140096//catalytic activity, acting on a protein;GO:0004175//endopeptidase activity;GO:0016787//hydrolase activity;GO:0004222//metalloendopeptidase activity;GO:0008233//peptidase activity;GO:0070011//peptidase activity, acting on L-amino acid peptides;GO:0008237//metallopeptidase activity;
HMPREF1544_05410	H05410	K08597//sentrin-specific protease 8 [EC:3.4.22.68]	EPB87750.1|1.9e-138|hypothetical protein HMPREF1544_05410 [Mucor circinelloides f. circinelloides 1006PhL]	GO:0003824//catalytic activity;GO:0140096//catalytic activity, acting on a protein;GO:0008234//cysteine-type peptidase activity;GO:0016787//hydrolase activity;GO:0008233//peptidase activity;GO:0070011//peptidase activity, acting on L-amino acid peptides;
HMPREF1544_07695	H07695	K01381//saccharopepsin [EC:3.4.23.25]+ko04138//Autophagy - yeast	EPB85512.1|1.1e-225|rhizopuspepsin-1 [Mucor circinelloides f. circinelloides 1006PhL]	GO:0003824//catalytic activity;GO:0140096//catalytic activity, acting on a protein;GO:0008238//exopeptidase activity;GO:0004190//aspartic-type endopeptidase activity;GO:0016787//hydrolase activity;GO:0004175//endopeptidase activity;GO:0070001//aspartic-type peptidase activity;GO:0070011//peptidase activity, acting on L-amino acid peptides;GO:0004180//carboxypeptidase activity;GO:0008233//peptidas…
HMPREF1544_06991	H06991	NA	EPB86179.1|1.7e-170|hypothetical protein HMPREF1544_06991 [Mucor circinelloides f. circinelloides 1006PhL]	GO:0003824//catalytic activity;GO:1901363//heterocyclic compound binding;GO:0140096//catalytic activity, acting on a protein;GO:0016740//transferase activity;GO:0008276//protein methyltransferase activity;GO:0003676//nucleic acid binding;GO:0008168//methyltransferase activity;GO:0097159//organic cyclic compound binding;GO:0005488//binding;GO:0016741//transferase activity, transferring one-carbon …
HMPREF1544_08667	H08667	K03657//DNA helicase II / ATP-dependent DNA helicase PcrA [EC:3.6.4.12]+ko03430//Mismatch repair+ko03420//Nucleotide excision repair;K03657//DNA helicase II / ATP-dependent DNA helicase PcrA [EC:3.6.4.12]+ko03430//Mismatch repair+ko03420//Nucleotide excision repair	EPB84572.1|0.0e+00|hypothetical protein HMPREF1544_08667 [Mucor circinelloides f. circinelloides 1006PhL]	GO:0003824//catalytic activity;GO:1901363//heterocyclic compound binding;GO:0140097//catalytic activity, acting on DNA;GO:0016787//hydrolase activity;GO:1901265//nucleoside phosphate binding;GO:0030554//adenyl nucleotide binding;GO:0043168//anion binding;GO:0003677//DNA binding;GO:0035639//purine ribonucleoside triphosphate binding;GO:0005524//ATP binding;GO:0097367//carbohydrate derivative bindi…
HMPREF1544_00148	H00148	NA	EPB93074.1|9.0e-261|hypothetical protein HMPREF1544_00148 [Mucor circinelloides f. circinelloides 1006PhL]	GO:0003896//DNA primase activity;GO:0034062//5'-3' RNA polymerase activity;GO:0003824//catalytic activity;GO:0097747//RNA polymerase activity;GO:0016772//transferase activity, transferring phosphorus-containing groups;GO:0003899//DNA-directed 5'-3' RNA polymerase activity;GO:0016779//nucleotidyltransferase activity;GO:0140098//catalytic activity, acting on RNA;GO:0016740//transferase activity;
HMPREF1544_11641	H11641	K22140//dynamin-like GTPase MGM1, mitochondrial;K22140//dynamin-like GTPase MGM1, mitochondrial	EPB81649.1|0.0e+00|dynamin GTPase [Mucor circinelloides f. circinelloides 1006PhL]	GO:0003924//GTPase activity;GO:0043168//anion binding;GO:0019001//guanyl nucleotide binding;GO:0097367//carbohydrate derivative binding;GO:0032549//ribonucleoside binding;GO:0016818//hydrolase activity, acting on acid anhydrides, in phosphorus-containing anhydrides;GO:1901363//heterocyclic compound binding;GO:0032553//ribonucleotide binding;GO:1901265//nucleoside phosphate binding;GO:0001883//pur…
HMPREF1544_12074	H12074	K11699//RNA-dependent RNA polymerase [EC:2.7.7.48];K15255//ATP-dependent DNA helicase PIF1 [EC:3.6.4.12];K11699//RNA-dependent RNA polymerase [EC:2.7.7.48]	EPB81218.1|0.0e+00|hypothetical protein HMPREF1544_12074 [Mucor circinelloides f. circinelloides 1006PhL]	GO:0003968//RNA-directed 5'-3' RNA polymerase activity;GO:0140098//catalytic activity, acting on RNA;GO:0003824//catalytic activity;GO:0016740//transferase activity;GO:0097159//organic cyclic compound binding;GO:0016772//transferase activity, transferring phosphorus-containing groups;GO:0003723//RNA binding;GO:0034062//5'-3' RNA polymerase activity;GO:0097747//RNA polymerase activity;GO:0003676//…
HMPREF1544_12381	H12381	K00249//acyl-CoA dehydrogenase [EC:1.3.8.7]+ko00410//beta-Alanine metabolism+ko00280//Valine, leucine and isoleucine degradation+ko01100//Metabolic pathways+ko01130//Biosynthesis of antibiotics+ko00640//Propanoate metabolism+ko01110//Biosynthesis of secondary metabolites+ko01212//Fatty acid metabolism+ko00071//Fatty acid degradation+ko01200//Carbon metabolism	EPB80933.1|2.5e-155|acyl-CoA dehydrogenase [Mucor circinelloides f. circinelloides 1006PhL]	GO:0003995//acyl-CoA dehydrogenase activity;GO:0000166//nucleotide binding;GO:1901265//nucleoside phosphate binding;GO:0005488//binding;GO:0016627//oxidoreductase activity, acting on the CH-CH group of donors;GO:0097159//organic cyclic compound binding;GO:0043168//anion binding;GO:0016491//oxidoreductase activity;GO:0003824//catalytic activity;GO:0050660//flavin adenine dinucleotide binding;GO:00…
HMPREF1544_03919	H03919	K00326//cytochrome-b5 reductase [EC:1.6.2.2]+ko00520//Amino sugar and nucleotide sugar metabolism	EPB89294.1|1.4e-149|hypothetical protein HMPREF1544_03919 [Mucor circinelloides f. circinelloides 1006PhL]	GO:0004128//cytochrome-b5 reductase activity, acting on NAD(P)H;GO:0003824//catalytic activity;GO:0016653//oxidoreductase activity, acting on NAD(P)H, heme protein as acceptor;GO:0016651//oxidoreductase activity, acting on NAD(P)H;GO:0016491//oxidoreductase activity;
HMPREF1544_07584	H07584	K01336//cerevisin [EC:3.4.21.48]+ko04138//Autophagy - yeast	EPB85677.1|8.5e-248|cerevisin [Mucor circinelloides f. circinelloides 1006PhL]	GO:0004175//endopeptidase activity;GO:0017171//serine hydrolase activity;GO:0004252//serine-type endopeptidase activity;GO:0070011//peptidase activity, acting on L-amino acid peptides;GO:0016787//hydrolase activity;GO:0140096//catalytic activity, acting on a protein;GO:0003824//catalytic activity;GO:0008233//peptidase activity;GO:0016825//hydrolase activity, acting on acid phosphorus-nitrogen bon…
HMPREF1544_07397	H07397	K13726//metallopeptidase MepB [EC:3.4.24.-];K01405//saccharolysin [EC:3.4.24.37];K01405//saccharolysin [EC:3.4.24.37];K13726//metallopeptidase MepB [EC:3.4.24.-]	EPB85815.1|0.0e+00|hypothetical protein HMPREF1544_07397 [Mucor circinelloides f. circinelloides 1006PhL]	GO:0004175//endopeptidase activity;GO:0043167//ion binding;GO:0046872//metal ion binding;GO:0008233//peptidase activity;GO:0070011//peptidase activity, acting on L-amino acid peptides;GO:0043169//cation binding;GO:0005488//binding;GO:0140096//catalytic activity, acting on a protein;GO:0008237//metallopeptidase activity;GO:0003824//catalytic activity;GO:0004222//metalloendopeptidase activity;GO:00…
HMPREF1544_04891	H04891	K01381//saccharopepsin [EC:3.4.23.25]+ko04138//Autophagy - yeast	EPB88307.1|3.7e-290|hypothetical protein HMPREF1544_04891 [Mucor circinelloides f. circinelloides 1006PhL]	GO:0004175//endopeptidase activity;GO:0070011//peptidase activity, acting on L-amino acid peptides;GO:0070001//aspartic-type peptidase activity;GO:0008233//peptidase activity;GO:0003824//catalytic activity;GO:0140096//catalytic activity, acting on a protein;GO:0004190//aspartic-type endopeptidase activity;GO:0016787//hydrolase activity;
HMPREF1544_05116	H05116	K01262//Xaa-Pro aminopeptidase [EC:3.4.11.9]	EPB88054.1|0.0e+00|xaa-Pro aminopeptidase [Mucor circinelloides f. circinelloides 1006PhL]	GO:0004177//aminopeptidase activity;GO:0043167//ion binding;GO:0043169//cation binding;GO:0008235//metalloexopeptidase activity;GO:0008238//exopeptidase activity;GO:0070006//metalloaminopeptidase activity;GO:0046872//metal ion binding;GO:0140096//catalytic activity, acting on a protein;GO:0003824//catalytic activity;GO:0016787//hydrolase activity;GO:0005488//binding;GO:0008233//peptidase activity…
HMPREF1544_06799	H06799	K01381//saccharopepsin [EC:3.4.23.25]+ko04138//Autophagy - yeast	EPB86437.1|3.6e-190|hypothetical protein HMPREF1544_06799 [Mucor circinelloides f. circinelloides 1006PhL]	GO:0004190//aspartic-type endopeptidase activity;GO:0016787//hydrolase activity;GO:0070001//aspartic-type peptidase activity;GO:0004175//endopeptidase activity;GO:0070011//peptidase activity, acting on L-amino acid peptides;GO:0003824//catalytic activity;GO:0008233//peptidase activity;GO:0140096//catalytic activity, acting on a protein;
HMPREF1544_11655	H11655	K01379//cathepsin D [EC:3.4.23.5];K01381//saccharopepsin [EC:3.4.23.25]+ko04138//Autophagy - yeast	EPB81610.1|2.0e-291|hypothetical protein HMPREF1544_11655 [Mucor circinelloides f. circinelloides 1006PhL]	GO:0004190//aspartic-type endopeptidase activity;GO:0070011//peptidase activity, acting on L-amino acid peptides;GO:0004175//endopeptidase activity;GO:0070001//aspartic-type peptidase activity;GO:0003824//catalytic activity;GO:0008233//peptidase activity;GO:0016787//hydrolase activity;GO:0140096//catalytic activity, acting on a protein;
HMPREF1544_10320	H10320	K19898//alpha-agglutinin;K19849//signaling mucin MSB2+ko04011//MAPK signaling pathway - yeast;K19849//signaling mucin MSB2+ko04011//MAPK signaling pathway - yeast;K22493//agglutinin-like protein	GAN08476.1|6.9e-171|hypothetical protein MAM1_0206d07988 [Mucor ambiguus]	GO:0004252//serine-type endopeptidase activity;GO:0140096//catalytic activity, acting on a protein;GO:0016825//hydrolase activity, acting on acid phosphorus-nitrogen bonds;GO:0008233//peptidase activity;GO:0016787//hydrolase activity;GO:0017171//serine hydrolase activity;GO:0003824//catalytic activity;GO:0008236//serine-type peptidase activity;GO:0070011//peptidase activity, acting on L-amino aci…
HMPREF1544_06057	H06057	K09831//sterol 22-desaturase [EC:1.14.19.41]+ko01100//Metabolic pathways+ko01130//Biosynthesis of antibiotics+ko00100//Steroid biosynthesis	EPB87131.1|1.6e-290|cytochrome P450 oxidoreductase [Mucor circinelloides f. circinelloides 1006PhL]	GO:0004497//monooxygenase activity;GO:0005488//binding;GO:1901363//heterocyclic compound binding;GO:0046906//tetrapyrrole binding;GO:0016491//oxidoreductase activity;GO:0097159//organic cyclic compound binding;GO:0020037//heme binding;GO:0016705//oxidoreductase activity, acting on paired donors, with incorporation or reduction of molecular oxygen;GO:0043167//ion binding;GO:0043169//cation binding…
HMPREF1544_03035	H03035	K00459//nitronate monooxygenase [EC:1.13.12.16]+ko00910//Nitrogen metabolism	EPB90201.1|1.3e-223|hypothetical protein HMPREF1544_03035 [Mucor circinelloides f. circinelloides 1006PhL]	GO:0004497//monooxygenase activity;GO:0018580//nitronate monooxygenase activity;GO:0016701//oxidoreductase activity, acting on single donors with incorporation of molecular oxygen;GO:0003824//catalytic activity;GO:0016491//oxidoreductase activity;GO:0016703//oxidoreductase activity, acting on single donors with incorporation of molecular oxygen, incorporation of one atom of oxygen (internal monoo…
HMPREF1544_06644	H06644	K00459//nitronate monooxygenase [EC:1.13.12.16]+ko00910//Nitrogen metabolism	EPB86570.1|1.0e-181|nitronate monooxygenase [Mucor circinelloides f. circinelloides 1006PhL]	GO:0004497//monooxygenase activity;GO:0051213//dioxygenase activity;GO:0016491//oxidoreductase activity;GO:0016701//oxidoreductase activity, acting on single donors with incorporation of molecular oxygen;GO:0016703//oxidoreductase activity, acting on single donors with incorporation of molecular oxygen, incorporation of one atom of oxygen (internal monooxygenases or internal mixed function oxidas…
HMPREF1544_10661	H10661	K08991//crossover junction endonuclease MUS81 [EC:3.1.22.-]+ko03440//Homologous recombination	EPB82577.1|0.0e+00|hypothetical protein HMPREF1544_10661 [Mucor circinelloides f. circinelloides 1006PhL]	GO:0004519//endonuclease activity;GO:0097159//organic cyclic compound binding;GO:1901363//heterocyclic compound binding;GO:0003824//catalytic activity;GO:0016788//hydrolase activity, acting on ester bonds;GO:0004518//nuclease activity;GO:0003676//nucleic acid binding;GO:0016787//hydrolase activity;GO:0003677//DNA binding;GO:0005488//binding;
HMPREF1544_08549	H08549	K14621//phospholipase B1, membrane-associated [EC:3.1.1.4 3.1.1.5]+ko01100//Metabolic pathways+ko00592//alpha-Linolenic acid metabolism+ko00591//Linoleic acid metabolism+ko00590//Arachidonic acid metabolism+ko01110//Biosynthesis of secondary metabolites+ko00564//Glycerophospholipid metabolism+ko00565//Ether lipid metabolism	EPB84676.1|9.0e-225|hypothetical protein HMPREF1544_08549 [Mucor circinelloides f. circinelloides 1006PhL]	GO:0004620//phospholipase activity;GO:0016788//hydrolase activity, acting on ester bonds;GO:0003824//catalytic activity;GO:0016787//hydrolase activity;GO:0016298//lipase activity;
HMPREF1544_11575	H11575	K11229//mitogen-activated protein kinase kinase kinase [EC:2.7.11.25]+ko04011//MAPK signaling pathway - yeast+ko04139//Mitophagy - yeast	EPB81689.1|0.0e+00|STE/STE11 protein kinase [Mucor circinelloides f. circinelloides 1006PhL]	GO:0004672//protein kinase activity;GO:0000166//nucleotide binding;GO:0097159//organic cyclic compound binding;GO:0016301//kinase activity;GO:0005524//ATP binding;GO:0035639//purine ribonucleoside triphosphate binding;GO:0032553//ribonucleotide binding;GO:0032555//purine ribonucleotide binding;GO:0030554//adenyl nucleotide binding;GO:0005488//binding;GO:0140096//catalytic activity, acting on a pr…
HMPREF1544_04691	H04691	K08286//protein-serine/threonine kinase [EC:2.7.11.-];K12761//carbon catabolite-derepressing protein kinase [EC:2.7.11.1]+ko04113//Meiosis - yeast+ko04138//Autophagy - yeast;K02216//serine/threonine-protein kinase CHEK1 [EC:2.7.11.1]+ko04113//Meiosis - yeast+ko04111//Cell cycle - yeast	EPB88456.1|1.6e-232|RAN protein kinase [Mucor circinelloides f. circinelloides 1006PhL]	GO:0004672//protein kinase activity;GO:0005524//ATP binding;GO:0005488//binding;GO:0043168//anion binding;GO:0016772//transferase activity, transferring phosphorus-containing groups;GO:1901265//nucleoside phosphate binding;GO:0035639//purine ribonucleoside triphosphate binding;GO:0017076//purine nucleotide binding;GO:0016301//kinase activity;GO:0140096//catalytic activity, acting on a protein;GO:…
HMPREF1544_06289	H06289	K18670//dual specificity protein kinase YAK1 [EC:2.7.12.1]	EPB86863.1|0.0e+00|CMGC/DYRK protein kinase [Mucor circinelloides f. circinelloides 1006PhL]	GO:0004672//protein kinase activity;GO:0016740//transferase activity;GO:0032553//ribonucleotide binding;GO:0016773//phosphotransferase activity, alcohol group as acceptor;GO:1901363//heterocyclic compound binding;GO:0000166//nucleotide binding;GO:0043167//ion binding;GO:0140096//catalytic activity, acting on a protein;GO:0036094//small molecule binding;GO:0097367//carbohydrate derivative binding;…
HMPREF1544_02703	H02703	K04409//p21-activated kinase 1 [EC:2.7.11.1]+ko04011//MAPK signaling pathway - yeast+ko04392//Hippo signaling pathway - multiple species;K04409//p21-activated kinase 1 [EC:2.7.11.1]+ko04011//MAPK signaling pathway - yeast+ko04392//Hippo signaling pathway - multiple species	EPB90494.1|0.0e+00|STE/STE20/PAKA protein kinase [Mucor circinelloides f. circinelloides 1006PhL]	GO:0004672//protein kinase activity;GO:0016772//transferase activity, transferring phosphorus-containing groups;GO:0032555//purine ribonucleotide binding;GO:0032559//adenyl ribonucleotide binding;GO:0043168//anion binding;GO:0016740//transferase activity;GO:0000166//nucleotide binding;GO:0097159//organic cyclic compound binding;GO:1901265//nucleoside phosphate binding;GO:0016773//phosphotransfera…
HMPREF1544_00827	H00827	NA	EPB92258.1|1.6e-218|aminoglycoside phosphotransferase [Mucor circinelloides f. circinelloides 1006PhL]	GO:0004672//protein kinase activity;GO:0016773//phosphotransferase activity, alcohol group as acceptor;GO:0016740//transferase activity;GO:0003824//catalytic activity;GO:0016301//kinase activity;GO:0140096//catalytic activity, acting on a protein;GO:0016772//transferase activity, transferring phosphorus-containing groups;
HMPREF1544_02417	H02417	K19691//osomolarity two-component system, sensor histidine kinase NIK1 [EC:2.7.13.3];K19691//osomolarity two-component system, sensor histidine kinase NIK1 [EC:2.7.13.3]	EPB90673.1|0.0e+00|hypothetical protein HMPREF1544_02417 [Mucor circinelloides f. circinelloides 1006PhL]	GO:0004672//protein kinase activity;GO:0016775//phosphotransferase activity, nitrogenous group as acceptor;GO:0140096//catalytic activity, acting on a protein;GO:0016301//kinase activity;GO:0000155//phosphorelay sensor kinase activity;GO:0140299//small molecule sensor activity;GO:0016773//phosphotransferase activity, alcohol group as acceptor;GO:0016740//transferase activity;GO:0016772//transfera…
HMPREF1544_06781	H06781	K08867//WNK lysine deficient protein kinase [EC:2.7.11.1];K08867//WNK lysine deficient protein kinase [EC:2.7.11.1]	EPB86419.1|0.0e+00|WNK protein kinase [Mucor circinelloides f. circinelloides 1006PhL]	GO:0004672//protein kinase activity;GO:0017076//purine nucleotide binding;GO:0003824//catalytic activity;GO:0032559//adenyl ribonucleotide binding;GO:1901363//heterocyclic compound binding;GO:0000166//nucleotide binding;GO:0036094//small molecule binding;GO:0016772//transferase activity, transferring phosphorus-containing groups;GO:1901265//nucleoside phosphate binding;GO:0005488//binding;GO:0032…
HMPREF1544_02307	H02307	K08794//calcium/calmodulin-dependent protein kinase I [EC:2.7.11.17]	EPB90889.1|5.1e-206|CAMK/CAMK1 protein kinase [Mucor circinelloides f. circinelloides 1006PhL]	GO:0004672//protein kinase activity;GO:0032553//ribonucleotide binding;GO:0000166//nucleotide binding;GO:0043167//ion binding;GO:1901363//heterocyclic compound binding;GO:0036094//small molecule binding;GO:0016740//transferase activity;GO:0030554//adenyl nucleotide binding;GO:0032559//adenyl ribonucleotide binding;GO:0016773//phosphotransferase activity, alcohol group as acceptor;GO:0005488//bind…
HMPREF1544_12346	H12346	K08793//serine/threonine kinase 32 [EC:2.7.11.1]	EPB80964.1|5.0e-245|AGC/YANK protein kinase [Mucor circinelloides f. circinelloides 1006PhL]	GO:0004672//protein kinase activity;GO:0032555//purine ribonucleotide binding;GO:0004674//protein serine/threonine kinase activity;GO:1901363//heterocyclic compound binding;GO:0097367//carbohydrate derivative binding;GO:0043168//anion binding;GO:0005488//binding;GO:0035639//purine ribonucleoside triphosphate binding;GO:0016773//phosphotransferase activity, alcohol group as acceptor;GO:0016740//tr…
HMPREF1544_08688	H08688	K18669//dual specificity tyrosine-phosphorylation-regulated kinase 2/3/4 [EC:2.7.12.1]+ko04111//Cell cycle - yeast;K04482//DNA repair protein RAD51+ko03440//Homologous recombination	EPB84523.1|0.0e+00|CMGC/DYRK/DYRK2 protein kinase [Mucor circinelloides f. circinelloides 1006PhL]	GO:0004672//protein kinase activity;GO:0032555//purine ribonucleotide binding;GO:0043168//anion binding;GO:0005488//binding;GO:0032553//ribonucleotide binding;GO:0036094//small molecule binding;GO:0016301//kinase activity;GO:0005524//ATP binding;GO:0043167//ion binding;GO:1901265//nucleoside phosphate binding;GO:0032559//adenyl ribonucleotide binding;GO:0017076//purine nucleotide binding;GO:01400…
HMPREF1544_03849	H03849	K06640//serine/threonine-protein kinase ATR [EC:2.7.11.1];K06640//serine/threonine-protein kinase ATR [EC:2.7.11.1]	EPB89340.1|0.0e+00|hypothetical protein HMPREF1544_03849 [Mucor circinelloides f. circinelloides 1006PhL]	GO:0004672//protein kinase activity;GO:0043168//anion binding;GO:0016773//phosphotransferase activity, alcohol group as acceptor;GO:0032559//adenyl ribonucleotide binding;GO:1901265//nucleoside phosphate binding;GO:0003824//catalytic activity;GO:0017076//purine nucleotide binding;GO:0035639//purine ribonucleoside triphosphate binding;GO:0032555//purine ribonucleotide binding;GO:0097367//carbohydr…
HMPREF1544_01647	H01647	K08286//protein-serine/threonine kinase [EC:2.7.11.-];K02216//serine/threonine-protein kinase CHEK1 [EC:2.7.11.1]+ko04113//Meiosis - yeast+ko04111//Cell cycle - yeast;K12761//carbon catabolite-derepressing protein kinase [EC:2.7.11.1]+ko04113//Meiosis - yeast+ko04138//Autophagy - yeast	EPB91516.1|4.3e-230|RAN protein kinase [Mucor circinelloides f. circinelloides 1006PhL]	GO:0004672//protein kinase activity;GO:0140096//catalytic activity, acting on a protein;GO:0043167//ion binding;GO:0032559//adenyl ribonucleotide binding;GO:0036094//small molecule binding;GO:0000166//nucleotide binding;GO:0016772//transferase activity, transferring phosphorus-containing groups;GO:0016740//transferase activity;GO:1901363//heterocyclic compound binding;GO:0032555//purine ribonucle…
HMPREF1544_03565	H03565	K11231//osomolarity two-component system, sensor histidine kinase SLN1 [EC:2.7.13.3]+ko04011//MAPK signaling pathway - yeast+ko04139//Mitophagy - yeast;K11231//osomolarity two-component system, sensor histidine kinase SLN1 [EC:2.7.13.3]+ko04011//MAPK signaling pathway - yeast+ko04139//Mitophagy - yeast	EPB89633.1|0.0e+00|Atypical/HISK protein kinase [Mucor circinelloides f. circinelloides 1006PhL]	GO:0004673//protein histidine kinase activity;GO:0003824//catalytic activity;GO:0004672//protein kinase activity;GO:0000155//phosphorelay sensor kinase activity;GO:0016772//transferase activity, transferring phosphorus-containing groups;GO:0016775//phosphotransferase activity, nitrogenous group as acceptor;GO:0016773//phosphotransferase activity, alcohol group as acceptor;GO:0016740//transferase …
HMPREF1544_03954	H03954	K08832//serine/threonine-protein kinase SRPK3 [EC:2.7.11.1]	EPB89214.1|4.0e-286|CMGC/SRPK protein kinase [Mucor circinelloides f. circinelloides 1006PhL]	GO:0004674//protein serine/threonine kinase activity;GO:0005488//binding;GO:0097159//organic cyclic compound binding;GO:0043168//anion binding;GO:1901265//nucleoside phosphate binding;GO:0043167//ion binding;GO:0016301//kinase activity;GO:0016773//phosphotransferase activity, alcohol group as acceptor;GO:0097367//carbohydrate derivative binding;GO:0003824//catalytic activity;GO:0004672//protein k…
HMPREF1544_10304	H10304	K08867//WNK lysine deficient protein kinase [EC:2.7.11.1];K08867//WNK lysine deficient protein kinase [EC:2.7.11.1]	EPB82959.1|0.0e+00|WNK protein kinase [Mucor circinelloides f. circinelloides 1006PhL]	GO:0004674//protein serine/threonine kinase activity;GO:0032559//adenyl ribonucleotide binding;GO:1901363//heterocyclic compound binding;GO:0032553//ribonucleotide binding;GO:0140096//catalytic activity, acting on a protein;GO:0043167//ion binding;GO:0016301//kinase activity;GO:0017076//purine nucleotide binding;GO:0016772//transferase activity, transferring phosphorus-containing groups;GO:003563…
HMPREF1544_11661	H11661	K04345//protein kinase A [EC:2.7.11.11]+ko04113//Meiosis - yeast+ko04138//Autophagy - yeast+ko04213//Longevity regulating pathway - multiple species;K04345//protein kinase A [EC:2.7.11.11]+ko04113//Meiosis - yeast+ko04138//Autophagy - yeast+ko04213//Longevity regulating pathway - multiple species	EPB81616.1|8.1e-265|AGC/PKA protein kinase [Mucor circinelloides f. circinelloides 1006PhL]	GO:0004674//protein serine/threonine kinase activity;GO:0097159//organic cyclic compound binding;GO:0005488//binding;GO:1901265//nucleoside phosphate binding;GO:0032555//purine ribonucleotide binding;GO:0036094//small molecule binding;GO:0016773//phosphotransferase activity, alcohol group as acceptor;GO:0004672//protein kinase activity;GO:0016740//transferase activity;GO:0097367//carbohydrate der…
HMPREF1544_03001	H03001	K04464//mitogen-activated protein kinase 7 [EC:2.7.11.24]+ko04011//MAPK signaling pathway - yeast+ko04139//Mitophagy - yeast+ko04138//Autophagy - yeast	OBZ86538.1|1.5e-228|Mitogen-activated protein kinase SLT2/MPK1 [Choanephora cucurbitarum]	GO:0004707//MAP kinase activity;GO:0097367//carbohydrate derivative binding;GO:0032553//ribonucleotide binding;GO:0043168//anion binding;GO:0005524//ATP binding;GO:0016740//transferase activity;GO:0043167//ion binding;GO:0004674//protein serine/threonine kinase activity;GO:0032559//adenyl ribonucleotide binding;GO:1901265//nucleoside phosphate binding;GO:0016301//kinase activity;GO:0004672//prote…
HMPREF1544_06702	H06702	K06639//cell division cycle 14 [EC:3.1.3.16 3.1.3.48]+ko04113//Meiosis - yeast+ko04111//Cell cycle - yeast;K06639//cell division cycle 14 [EC:3.1.3.16 3.1.3.48]+ko04113//Meiosis - yeast+ko04111//Cell cycle - yeast	EPB86535.1|1.9e-118|hypothetical protein HMPREF1544_06702 [Mucor circinelloides f. circinelloides 1006PhL]	GO:0004721//phosphoprotein phosphatase activity;GO:0003824//catalytic activity;GO:0042578//phosphoric ester hydrolase activity;GO:0008138//protein tyrosine/serine/threonine phosphatase activity;GO:0016788//hydrolase activity, acting on ester bonds;GO:0016787//hydrolase activity;GO:0140096//catalytic activity, acting on a protein;GO:0016791//phosphatase activity;
HMPREF1544_00151	H00151	K17508//protein phosphatase PTC7 [EC:3.1.3.16];K12815//pre-mRNA-splicing factor ATP-dependent RNA helicase DHX38/PRP16 [EC:3.6.4.13]+ko03040//Spliceosome	EPB93077.1|1.3e-212|hypothetical protein HMPREF1544_00151 [Mucor circinelloides f. circinelloides 1006PhL]	GO:0004721//phosphoprotein phosphatase activity;GO:0005488//binding;GO:0042578//phosphoric ester hydrolase activity;GO:1901265//nucleoside phosphate binding;GO:1901363//heterocyclic compound binding;GO:0016787//hydrolase activity;GO:0016879//ligase activity, forming carbon-nitrogen bonds;GO:0000166//nucleotide binding;GO:0004326//tetrahydrofolylpolyglutamate synthase activity;GO:0030554//adenyl n…
HMPREF1544_10512	H10512	NA	EPB82765.1|0.0e+00|hypothetical protein HMPREF1544_10512 [Mucor circinelloides f. circinelloides 1006PhL]	GO:0004721//phosphoprotein phosphatase activity;GO:0016788//hydrolase activity, acting on ester bonds;GO:0004722//protein serine/threonine phosphatase activity;GO:0042578//phosphoric ester hydrolase activity;GO:0003824//catalytic activity;GO:0016787//hydrolase activity;GO:0140096//catalytic activity, acting on a protein;GO:0016791//phosphatase activity;
HMPREF1544_08133	H08133	K14803//protein phosphatase PTC2/3 [EC:3.1.3.16]	EPB85081.1|6.0e-207|hypothetical protein HMPREF1544_08133 [Mucor circinelloides f. circinelloides 1006PhL]	GO:0004721//phosphoprotein phosphatase activity;GO:0016788//hydrolase activity, acting on ester bonds;GO:0016787//hydrolase activity;GO:0043167//ion binding;GO:0042578//phosphoric ester hydrolase activity;GO:0016791//phosphatase activity;GO:0005488//binding;GO:0004722//protein serine/threonine phosphatase activity;GO:0003824//catalytic activity;GO:0046872//metal ion binding;GO:0043169//cation bin…
HMPREF1544_07611	H07611	K06639//cell division cycle 14 [EC:3.1.3.16 3.1.3.48]+ko04113//Meiosis - yeast+ko04111//Cell cycle - yeast	EPB85618.1|3.1e-106|protein-tyrosine phosphatase [Mucor circinelloides f. circinelloides 1006PhL]	GO:0004721//phosphoprotein phosphatase activity;GO:0016788//hydrolase activity, acting on ester bonds;GO:0042578//phosphoric ester hydrolase activity;GO:0003824//catalytic activity;GO:0140096//catalytic activity, acting on a protein;GO:0016787//hydrolase activity;GO:0016791//phosphatase activity;GO:0004725//protein tyrosine phosphatase activity;
HMPREF1544_01771	H01771	K19708//protein phosphatase PTC6 [EC:3.1.3.16 3.1.3.43]+ko04139//Mitophagy - yeast;K19708//protein phosphatase PTC6 [EC:3.1.3.16 3.1.3.43]+ko04139//Mitophagy - yeast	EPB91449.1|9.9e-185|hypothetical protein HMPREF1544_01771 [Mucor circinelloides f. circinelloides 1006PhL]	GO:0004721//phosphoprotein phosphatase activity;GO:0043169//cation binding;GO:0043167//ion binding;GO:0003824//catalytic activity;GO:0140096//catalytic activity, acting on a protein;GO:0016791//phosphatase activity;GO:0004722//protein serine/threonine phosphatase activity;GO:0016788//hydrolase activity, acting on ester bonds;GO:0042578//phosphoric ester hydrolase activity;GO:0046872//metal ion bi…
HMPREF1544_00871	H00871	K04459//dual specificity MAP kinase phosphatase [EC:3.1.3.16 3.1.3.48];K21278//dual specificity protein phosphatase 1 [EC:3.1.3.16 3.1.3.48]	EPB92302.1|0.0e+00|hypothetical protein HMPREF1544_00871 [Mucor circinelloides f. circinelloides 1006PhL]	GO:0004721//phosphoprotein phosphatase activity;GO:0140096//catalytic activity, acting on a protein;GO:0042578//phosphoric ester hydrolase activity;GO:0016791//phosphatase activity;GO:0008138//protein tyrosine/serine/threonine phosphatase activity;GO:0016787//hydrolase activity;GO:0004725//protein tyrosine phosphatase activity;GO:0003824//catalytic activity;GO:0016788//hydrolase activity, acting …
HMPREF1544_01659	H01659	K14819//dual specificity phosphatase 12 [EC:3.1.3.16 3.1.3.48]	EPB91528.1|1.2e-117|hypothetical protein HMPREF1544_01659 [Mucor circinelloides f. circinelloides 1006PhL]	GO:0004725//protein tyrosine phosphatase activity;GO:0140096//catalytic activity, acting on a protein;GO:0042578//phosphoric ester hydrolase activity;GO:0016788//hydrolase activity, acting on ester bonds;GO:0008138//protein tyrosine/serine/threonine phosphatase activity;GO:0016787//hydrolase activity;GO:0003824//catalytic activity;GO:0016791//phosphatase activity;GO:0004721//phosphoprotein phosph…
HMPREF1544_06337	H06337	K04565//superoxide dismutase, Cu-Zn family [EC:1.15.1.1]+ko04146//Peroxisome+ko04213//Longevity regulating pathway - multiple species;K04565//superoxide dismutase, Cu-Zn family [EC:1.15.1.1]+ko04146//Peroxisome+ko04213//Longevity regulating pathway - multiple species	EPB86911.1|4.4e-88|superoxide dismutase [Mucor circinelloides f. circinelloides 1006PhL]	GO:0004784//superoxide dismutase activity;GO:0043169//cation binding;GO:0016491//oxidoreductase activity;GO:0003824//catalytic activity;GO:0016209//antioxidant activity;GO:0046872//metal ion binding;GO:0016721//oxidoreductase activity, acting on superoxide radicals as acceptor;GO:0043167//ion binding;GO:0005488//binding;
HMPREF1544_02718	H02718	K18065//Cdc25 family phosphatase [EC:3.1.3.48 1.20.4.1];K18065//Cdc25 family phosphatase [EC:3.1.3.48 1.20.4.1]	EPB90509.1|1.5e-76|hypothetical protein HMPREF1544_02718 [Mucor circinelloides f. circinelloides 1006PhL]	GO:0004792//thiosulfate sulfurtransferase activity;GO:0016782//transferase activity, transferring sulfur-containing groups;GO:0016740//transferase activity;GO:0003824//catalytic activity;GO:0016783//sulfurtransferase activity;
HMPREF1544_00072	H00072	K00615//transketolase [EC:2.2.1.1]+ko00030//Pentose phosphate pathway+ko01100//Metabolic pathways+ko01230//Biosynthesis of amino acids+ko01130//Biosynthesis of antibiotics+ko01110//Biosynthesis of secondary metabolites+ko01200//Carbon metabolism	EIE88356.1|0.0e+00|transketolase [Rhizopus delemar RA 99-880]	GO:0004802//transketolase activity;GO:0016740//transferase activity;GO:0003824//catalytic activity;GO:0016744//transferase activity, transferring aldehyde or ketonic groups;
HMPREF1544_05061	H05061	K12232//E3 ubiquitin-protein ligase HECTD2 [EC:2.3.2.26]	EPB88117.1|3.8e-136|other hect domain ubiquitin protein ligase E3 [Mucor circinelloides f. circinelloides 1006PhL]	GO:0004842//ubiquitin-protein transferase activity;GO:0003824//catalytic activity;GO:0016740//transferase activity;GO:0016874//ligase activity;GO:0140096//catalytic activity, acting on a protein;GO:0019787//ubiquitin-like protein transferase activity;
HMPREF1544_12247	H12247	K11982//E3 ubiquitin-protein ligase RNF115/126 [EC:2.3.2.27];K03114//mitosis inhibitor protein kinase SWE1 [EC:2.7.11.1]+ko04011//MAPK signaling pathway - yeast+ko04113//Meiosis - yeast+ko04111//Cell cycle - yeast	EPB81049.1|8.8e-305|hypothetical protein HMPREF1544_12247 [Mucor circinelloides f. circinelloides 1006PhL]	GO:0004842//ubiquitin-protein transferase activity;GO:0061630//ubiquitin protein ligase activity;GO:0003824//catalytic activity;GO:0019787//ubiquitin-like protein transferase activity;GO:0061659//ubiquitin-like protein ligase activity;GO:0140096//catalytic activity, acting on a protein;GO:0016740//transferase activity;
HMPREF1544_02283	H02283	K10592//E3 ubiquitin-protein ligase HUWE1 [EC:2.3.2.26]+ko04120//Ubiquitin mediated proteolysis;K10592//E3 ubiquitin-protein ligase HUWE1 [EC:2.3.2.26]+ko04120//Ubiquitin mediated proteolysis	EPB90865.1|0.0e+00|E3 ubiquitin-protein ligase HUWE1 [Mucor circinelloides f. circinelloides 1006PhL]	GO:0004842//ubiquitin-protein transferase activity;GO:0140096//catalytic activity, acting on a protein;GO:0003824//catalytic activity;GO:0019787//ubiquitin-like protein transferase activity;GO:0016740//transferase activity;
HMPREF1544_11012	H11012	NA	EPB82248.1|0.0e+00|hypothetical protein HMPREF1544_11012 [Mucor circinelloides f. circinelloides 1006PhL]	GO:0005085//guanyl-nucleotide exchange factor activity;GO:0005515//protein binding;GO:0005488//binding;GO:0051020//GTPase binding;GO:0098772//molecular function regulator;GO:0019899//enzyme binding;
HMPREF1544_01484	H01484	K19842//RHO1 GDP-GTP exchange protein 1/2+ko04011//MAPK signaling pathway - yeast;K19842//RHO1 GDP-GTP exchange protein 1/2+ko04011//MAPK signaling pathway - yeast	EPB91562.1|0.0e+00|hypothetical protein HMPREF1544_01484 [Mucor circinelloides f. circinelloides 1006PhL]	GO:0005085//guanyl-nucleotide exchange factor activity;GO:0005515//protein binding;GO:0098772//molecular function regulator;GO:0019899//enzyme binding;GO:0005488//binding;GO:0051020//GTPase binding;
HMPREF1544_07473	H07473	K19842//RHO1 GDP-GTP exchange protein 1/2+ko04011//MAPK signaling pathway - yeast	EPB85722.1|0.0e+00|hypothetical protein HMPREF1544_07473 [Mucor circinelloides f. circinelloides 1006PhL]	GO:0005085//guanyl-nucleotide exchange factor activity;GO:0005515//protein binding;GO:0098772//molecular function regulator;GO:0051020//GTPase binding;GO:0019899//enzyme binding;GO:0005488//binding;
HMPREF1544_00242	H00242	K19849//signaling mucin MSB2+ko04011//MAPK signaling pathway - yeast	EPB92803.1|0.0e+00|hypothetical protein HMPREF1544_00242 [Mucor circinelloides f. circinelloides 1006PhL]	GO:0005085//guanyl-nucleotide exchange factor activity;GO:0019899//enzyme binding;GO:0005488//binding;GO:0098772//molecular function regulator;GO:0005515//protein binding;GO:0051020//GTPase binding;
HMPREF1544_11794	H11794	K19940//Rab guanine nucleotide exchange factor SEC2	EPB81501.1|6.3e-309|hypothetical protein HMPREF1544_11794 [Mucor circinelloides f. circinelloides 1006PhL]	GO:0005085//guanyl-nucleotide exchange factor activity;GO:0051020//GTPase binding;GO:0005488//binding;GO:0019899//enzyme binding;GO:0005515//protein binding;GO:0098772//molecular function regulator;
HMPREF1544_01719	H01719	K19849//signaling mucin MSB2+ko04011//MAPK signaling pathway - yeast;K11245//mating pheromone-induced death protein 2+ko04011//MAPK signaling pathway - yeast	EPB91398.1|0.0e+00|hypothetical protein HMPREF1544_01719 [Mucor circinelloides f. circinelloides 1006PhL]	GO:0005085//guanyl-nucleotide exchange factor activity;GO:0098772//molecular function regulator;GO:0005515//protein binding;GO:0051020//GTPase binding;GO:0005488//binding;GO:0019899//enzyme binding;
HMPREF1544_11253	H11253	K12493//ADP-ribosylation factor GTPase-activating protein 2/3+ko04144//Endocytosis	EPB82011.1|4.2e-261|hypothetical protein HMPREF1544_11253 [Mucor circinelloides f. circinelloides 1006PhL]	GO:0005096//GTPase activator activity;GO:0060589//nucleoside-triphosphatase regulator activity;GO:0046872//metal ion binding;GO:0030234//enzyme regulator activity;GO:0043167//ion binding;GO:0098772//molecular function regulator;GO:0030695//GTPase regulator activity;GO:0043169//cation binding;GO:0008047//enzyme activator activity;GO:0005488//binding;
HMPREF1544_11711	H11711	NA	EPB81562.1|2.0e-85|hypothetical protein HMPREF1544_11711, partial [Mucor circinelloides f. circinelloides 1006PhL]	GO:0005198//structural molecule activity;
HMPREF1544_06629	H06629	NA	EPB86555.1|5.1e-95|hypothetical protein HMPREF1544_06629 [Mucor circinelloides f. circinelloides 1006PhL]	GO:0005198//structural molecule activity;
HMPREF1544_04100	H04100	NA	EPB89108.1|1.8e-86|hypothetical protein HMPREF1544_04100 [Mucor circinelloides f. circinelloides 1006PhL]	GO:0005198//structural molecule activity;
HMPREF1544_04796	H04796	K14311//nuclear pore complex protein Nup188+ko03013//RNA transport	EPB88445.1|0.0e+00|hypothetical protein HMPREF1544_04796 [Mucor circinelloides f. circinelloides 1006PhL]	GO:0005198//structural molecule activity;GO:0017056//structural constituent of nuclear pore;
HMPREF1544_03660	H03660	K02149//V-type H+-transporting ATPase subunit D+ko04145//Phagosome+ko01100//Metabolic pathways+ko00190//Oxidative phosphorylation;K02149//V-type H+-transporting ATPase subunit D+ko04145//Phagosome+ko01100//Metabolic pathways+ko00190//Oxidative phosphorylation	EPB89576.1|6.7e-139|V-type proton ATPase subunit D [Mucor circinelloides f. circinelloides 1006PhL]	GO:0005215//transporter activity;GO:0042626//ATPase-coupled transmembrane transporter activity;GO:0015399//primary active transmembrane transporter activity;GO:0022804//active transmembrane transporter activity;GO:0022857//transmembrane transporter activity;
HMPREF1544_06987	H06987	NA	EPB86259.1|0.0e+00|hypothetical protein HMPREF1544_06987 [Mucor circinelloides f. circinelloides 1006PhL]	GO:0005215//transporter activity;GO:0140142//nucleocytoplasmic carrier activity;GO:0005049//nuclear export signal receptor activity;
HMPREF1544_05709	H05709	NA	EPB87515.1|0.0e+00|hypothetical protein HMPREF1544_05709 [Mucor circinelloides f. circinelloides 1006PhL]	GO:0005215//transporter activity;GO:0140142//nucleocytoplasmic carrier activity;GO:0005049//nuclear export signal receptor activity;
HMPREF1544_10852	H10852	K10592//E3 ubiquitin-protein ligase HUWE1 [EC:2.3.2.26]+ko04120//Ubiquitin mediated proteolysis;K03260//translation initiation factor 4G+ko03013//RNA transport	EPB82394.1|0.0e+00|hypothetical protein HMPREF1544_10852 [Mucor circinelloides f. circinelloides 1006PhL]	GO:0005488//binding;GO:0003676//nucleic acid binding;GO:0003723//RNA binding;GO:0097159//organic cyclic compound binding;GO:1901363//heterocyclic compound binding;
HMPREF1544_01152	H01152	K11093//U1 small nuclear ribonucleoprotein 70kDa+ko03040//Spliceosome	EPB92088.1|1.4e-135|hypothetical protein HMPREF1544_01152 [Mucor circinelloides f. circinelloides 1006PhL]	GO:0005488//binding;GO:0003676//nucleic acid binding;GO:0003723//RNA binding;GO:0097159//organic cyclic compound binding;GO:1901363//heterocyclic compound binding;
HMPREF1544_05515	H05515	K13100//pre-mRNA-splicing factor CWC22;K13100//pre-mRNA-splicing factor CWC22	EPB87734.1|1.7e-159|hypothetical protein HMPREF1544_05515 [Mucor circinelloides f. circinelloides 1006PhL]	GO:0005488//binding;GO:0003676//nucleic acid binding;GO:0003723//RNA binding;GO:1901363//heterocyclic compound binding;GO:0097159//organic cyclic compound binding;
HMPREF1544_07062	H07062	K21544//C2H2 transcription facotor	EPB86160.1|2.8e-229|hypothetical protein HMPREF1544_07062 [Mucor circinelloides f. circinelloides 1006PhL]	GO:0005488//binding;GO:0003676//nucleic acid binding;GO:0003824//catalytic activity;GO:0097159//organic cyclic compound binding;GO:0016787//hydrolase activity;GO:1901363//heterocyclic compound binding;
HMPREF1544_10177	H10177	K17678//ATP-dependent RNA helicase MRH4, mitochondrial [EC:3.6.4.13]	EPB83088.1|8.9e-292|hypothetical protein HMPREF1544_10177 [Mucor circinelloides f. circinelloides 1006PhL]	GO:0005488//binding;GO:0003676//nucleic acid binding;GO:0004386//helicase activity;GO:0032553//ribonucleotide binding;GO:0032559//adenyl ribonucleotide binding;GO:1901265//nucleoside phosphate binding;GO:0017076//purine nucleotide binding;GO:0043168//anion binding;GO:0017111//nucleoside-triphosphatase activity;GO:1901363//heterocyclic compound binding;GO:0036094//small molecule binding;GO:0097159…
HMPREF1544_08797	H08797	NA	EPB84433.1|0.0e+00|hypothetical protein HMPREF1544_08797 [Mucor circinelloides f. circinelloides 1006PhL]	GO:0005488//binding;GO:0003676//nucleic acid binding;GO:0008270//zinc ion binding;GO:0046872//metal ion binding;GO:1901363//heterocyclic compound binding;GO:0043169//cation binding;GO:0097159//organic cyclic compound binding;GO:0046914//transition metal ion binding;GO:0043167//ion binding;
HMPREF1544_10720	H10720	K12613//mRNA-decapping enzyme subunit 2 [EC:3.6.1.62]+ko03018//RNA degradation	EPB82558.1|7.0e-225|hypothetical protein HMPREF1544_10720 [Mucor circinelloides f. circinelloides 1006PhL]	GO:0005488//binding;GO:0003676//nucleic acid binding;GO:0030145//manganese ion binding;GO:0046872//metal ion binding;GO:0043169//cation binding;GO:0016787//hydrolase activity;GO:1901363//heterocyclic compound binding;GO:0043167//ion binding;GO:0003723//RNA binding;GO:0046914//transition metal ion binding;GO:0003824//catalytic activity;GO:0097159//organic cyclic compound binding;
HMPREF1544_09558	H09558	K02725//20S proteasome subunit alpha 6 [EC:3.4.25.1]+ko03050//Proteasome;K11594//ATP-dependent RNA helicase DDX3X [EC:3.6.4.13];K12823//ATP-dependent RNA helicase DDX5/DBP2 [EC:3.6.4.13]+ko03040//Spliceosome;K12619//5'-3' exoribonuclease 2 [EC:3.1.13.-]+ko03018//RNA degradation+ko03008//Ribosome biogenesis in eukaryotes	EPB83708.1|0.0e+00|hypothetical protein HMPREF1544_09558 [Mucor circinelloides f. circinelloides 1006PhL]	GO:0005488//binding;GO:0003676//nucleic acid binding;GO:0046872//metal ion binding;GO:0043169//cation binding;GO:0003723//RNA binding;GO:1901363//heterocyclic compound binding;GO:0043167//ion binding;GO:0097159//organic cyclic compound binding;
HMPREF1544_11228	H11228	NA	EPB82024.1|2.9e-184|hypothetical protein HMPREF1544_11228 [Mucor circinelloides f. circinelloides 1006PhL]	GO:0005488//binding;GO:0003676//nucleic acid binding;GO:0046983//protein dimerization activity;GO:1901363//heterocyclic compound binding;GO:0005515//protein binding;GO:0003677//DNA binding;GO:0097159//organic cyclic compound binding;
HMPREF1544_07945	H07945	K21543//transcription factor CRZ1;K09467//zinc-finger protein CreA/MIG;K19816//transcription activator MSS11+ko04011//MAPK signaling pathway - yeast	EPB85264.1|0.0e+00|hypothetical protein HMPREF1544_07945 [Mucor circinelloides f. circinelloides 1006PhL]	GO:0005488//binding;GO:0003676//nucleic acid binding;GO:0097159//organic cyclic compound binding;GO:1901363//heterocyclic compound binding;
HMPREF1544_07190	H07190	K17676//cruciform cutting endonuclease 1	EPB86030.1|4.0e-130|hypothetical protein HMPREF1544_07190 [Mucor circinelloides f. circinelloides 1006PhL]	GO:0005488//binding;GO:0003676//nucleic acid binding;GO:0097159//organic cyclic compound binding;GO:1901363//heterocyclic compound binding;
HMPREF1544_05538	H05538	K09191//general transcription factor IIIA	EPB87655.1|1.1e-137|KRAB domain-containing zinc finger protein [Mucor circinelloides f. circinelloides 1006PhL]	GO:0005488//binding;GO:0003676//nucleic acid binding;GO:0097159//organic cyclic compound binding;GO:1901363//heterocyclic compound binding;
HMPREF1544_01131	H01131	K09467//zinc-finger protein CreA/MIG;K09191//general transcription factor IIIA	EPB92067.1|2.1e-207|hypothetical protein HMPREF1544_01131 [Mucor circinelloides f. circinelloides 1006PhL]	GO:0005488//binding;GO:0003676//nucleic acid binding;GO:0097159//organic cyclic compound binding;GO:1901363//heterocyclic compound binding;
HMPREF1544_08933	H08933	K09423//Myb-like DNA-binding protein BAS1;K21769//myb-related protein B	EPB84338.1|1.2e-185|hypothetical protein HMPREF1544_08933 [Mucor circinelloides f. circinelloides 1006PhL]	GO:0005488//binding;GO:0003676//nucleic acid binding;GO:0097159//organic cyclic compound binding;GO:1901363//heterocyclic compound binding;GO:0003677//DNA binding;
HMPREF1544_09528	H09528	K17944//mRNA-binding protein PUF3	EPB83734.1|0.0e+00|hypothetical protein HMPREF1544_09528 [Mucor circinelloides f. circinelloides 1006PhL]	GO:0005488//binding;GO:0003676//nucleic acid binding;GO:0097159//organic cyclic compound binding;GO:1901363//heterocyclic compound binding;GO:0003723//RNA binding;
HMPREF1544_05134	H05134	K12763//enhanced filamentous growth protein 1+ko04113//Meiosis - yeast	EPB88072.1|1.7e-311|hypothetical protein HMPREF1544_05134 [Mucor circinelloides f. circinelloides 1006PhL]	GO:0005488//binding;GO:0003676//nucleic acid binding;GO:1901363//heterocyclic compound binding;GO:0003677//DNA binding;GO:0097159//organic cyclic compound binding;
HMPREF1544_03254	H03254	K21769//myb-related protein B	EPB89871.1|0.0e+00|hypothetical protein HMPREF1544_03254 [Mucor circinelloides f. circinelloides 1006PhL]	GO:0005488//binding;GO:0003676//nucleic acid binding;GO:1901363//heterocyclic compound binding;GO:0003677//DNA binding;GO:0097159//organic cyclic compound binding;
HMPREF1544_07968	H07968	NA	EPB85287.1|1.9e-86|hypothetical protein HMPREF1544_07968 [Mucor circinelloides f. circinelloides 1006PhL]	GO:0005488//binding;GO:0003676//nucleic acid binding;GO:1901363//heterocyclic compound binding;GO:0097159//organic cyclic compound binding;
HMPREF1544_04217	H04217	K14796//nucleolar protein TMA23;K14565//nucleolar protein 58+ko03008//Ribosome biogenesis in eukaryotes	EPB88956.1|1.8e-170|hypothetical protein HMPREF1544_04217 [Mucor circinelloides f. circinelloides 1006PhL]	GO:0005488//binding;GO:0003676//nucleic acid binding;GO:1901363//heterocyclic compound binding;GO:0097159//organic cyclic compound binding;
HMPREF1544_02670	H02670	K14545//ribosomal RNA-processing protein 7+ko03008//Ribosome biogenesis in eukaryotes	EPB90462.1|1.6e-185|hypothetical protein HMPREF1544_02670 [Mucor circinelloides f. circinelloides 1006PhL]	GO:0005488//binding;GO:0003676//nucleic acid binding;GO:1901363//heterocyclic compound binding;GO:0097159//organic cyclic compound binding;
HMPREF1544_00765	H00765	K01183//chitinase [EC:3.2.1.14]+ko00520//Amino sugar and nucleotide sugar metabolism+ko01100//Metabolic pathways;K01183//chitinase [EC:3.2.1.14]+ko00520//Amino sugar and nucleotide sugar metabolism+ko01100//Metabolic pathways	EPB92467.1|6.2e-218|hypothetical protein HMPREF1544_00765 [Mucor circinelloides f. circinelloides 1006PhL]	GO:0005488//binding;GO:0003676//nucleic acid binding;GO:1901363//heterocyclic compound binding;GO:0097159//organic cyclic compound binding;
HMPREF1544_01922	H01922	K14325//RNA-binding protein with serine-rich domain 1+ko03013//RNA transport+ko03015//mRNA surveillance pathway	EPB91217.1|5.1e-184|hypothetical protein HMPREF1544_01922 [Mucor circinelloides f. circinelloides 1006PhL]	GO:0005488//binding;GO:0003676//nucleic acid binding;GO:1901363//heterocyclic compound binding;GO:0097159//organic cyclic compound binding;GO:0003723//RNA binding;
HMPREF1544_04130	H04130	K09043//AP-1-like transcription factor;K11294//nucleolin;K11294//nucleolin	EPB89007.1|8.4e-262|hypothetical protein HMPREF1544_04130 [Mucor circinelloides f. circinelloides 1006PhL]	GO:0005488//binding;GO:0003677//DNA binding;GO:0003676//nucleic acid binding;GO:0003700//DNA-binding transcription factor activity;GO:0140110//transcription regulator activity;GO:0097159//organic cyclic compound binding;GO:1901363//heterocyclic compound binding;
HMPREF1544_00864	H00864	K15198//transcription factor TFIIIB component B''	EPB92295.1|0.0e+00|hypothetical protein HMPREF1544_00864 [Mucor circinelloides f. circinelloides 1006PhL]	GO:0005488//binding;GO:0003677//DNA binding;GO:1901363//heterocyclic compound binding;GO:0097159//organic cyclic compound binding;GO:0003676//nucleic acid binding;
HMPREF1544_06990	H06990	K13210//far upstream element-binding protein	EPB86178.1|0.0e+00|hypothetical protein HMPREF1544_06990 [Mucor circinelloides f. circinelloides 1006PhL]	GO:0005488//binding;GO:0003723//RNA binding;GO:0003676//nucleic acid binding;GO:0097159//organic cyclic compound binding;GO:1901363//heterocyclic compound binding;
HMPREF1544_08621	H08621	K11090//lupus La protein	EPB84604.1|3.4e-241|hypothetical protein HMPREF1544_08621 [Mucor circinelloides f. circinelloides 1006PhL]	GO:0005488//binding;GO:0003723//RNA binding;GO:0003676//nucleic acid binding;GO:1901363//heterocyclic compound binding;GO:0097159//organic cyclic compound binding;
HMPREF1544_04312	H04312	K11771//SWI/SNF chromatin-remodeling complex subunit SWI1;K06665//general transcriptional corepressor CYC8+ko04011//MAPK signaling pathway - yeast+ko04111//Cell cycle - yeast;K20361//intracellular protein transport protein USO1;K18626//trichohyalin	EPB88922.1|3.5e-230|hypothetical protein HMPREF1544_04312 [Mucor circinelloides f. circinelloides 1006PhL]	GO:0005488//binding;GO:0003779//actin binding;GO:0008092//cytoskeletal protein binding;GO:0005515//protein binding;
HMPREF1544_10709	H10709	K21618//(R)-2-hydroxyglutarate---pyruvate transhydrogenase [EC:1.1.99.40]+ko00620//Pyruvate metabolism	EPB82547.1|3.3e-288|hypothetical protein HMPREF1544_10709 [Mucor circinelloides f. circinelloides 1006PhL]	GO:0005488//binding;GO:0003824//catalytic activity;GO:0000166//nucleotide binding;GO:0016491//oxidoreductase activity;GO:0043168//anion binding;GO:1901265//nucleoside phosphate binding;GO:0050660//flavin adenine dinucleotide binding;GO:0071949//FAD binding;GO:0036094//small molecule binding;GO:1901363//heterocyclic compound binding;GO:0043167//ion binding;GO:0097159//organic cyclic compound bindi…
HMPREF1544_00060	H00060	K04564//superoxide dismutase, Fe-Mn family [EC:1.15.1.1]+ko04146//Peroxisome+ko04213//Longevity regulating pathway - multiple species	EPB92986.1|1.9e-126|Fe-Mn family superoxide dismutase [Mucor circinelloides f. circinelloides 1006PhL]	GO:0005488//binding;GO:0003824//catalytic activity;GO:0016209//antioxidant activity;GO:0016721//oxidoreductase activity, acting on superoxide radicals as acceptor;GO:0016491//oxidoreductase activity;GO:0004784//superoxide dismutase activity;GO:0043169//cation binding;GO:0046872//metal ion binding;GO:0043167//ion binding;
HMPREF1544_03863	H03863	K04409//p21-activated kinase 1 [EC:2.7.11.1]+ko04011//MAPK signaling pathway - yeast+ko04392//Hippo signaling pathway - multiple species;K19833//serine/threonine-protein kinase CLA4 [EC:2.7.11.1]+ko04011//MAPK signaling pathway - yeast	EPB89354.1|2.2e-240|STE/STE20 protein kinase [Mucor circinelloides f. circinelloides 1006PhL]	GO:0005488//binding;GO:0003824//catalytic activity;GO:0016772//transferase activity, transferring phosphorus-containing groups;GO:0036094//small molecule binding;GO:1901363//heterocyclic compound binding;GO:1901265//nucleoside phosphate binding;GO:0016301//kinase activity;GO:0035639//purine ribonucleoside triphosphate binding;GO:0016773//phosphotransferase activity, alcohol group as acceptor;GO:0…
HMPREF1544_04489	H04489	K06269//serine/threonine-protein phosphatase PP1 catalytic subunit [EC:3.1.3.16]+ko04113//Meiosis - yeast+ko03015//mRNA surveillance pathway	EPB88730.1|1.9e-280|protein phosphatase [Mucor circinelloides f. circinelloides 1006PhL]	GO:0005488//binding;GO:0004724//magnesium-dependent protein serine/threonine phosphatase activity;GO:0042578//phosphoric ester hydrolase activity;GO:0046872//metal ion binding;GO:0043167//ion binding;GO:0004722//protein serine/threonine phosphatase activity;GO:0140096//catalytic activity, acting on a protein;GO:0016788//hydrolase activity, acting on ester bonds;GO:0003824//catalytic activity;GO:0…
HMPREF1544_10412	H10412	K11361//transcription factor SPT20;K10643//CCR4-NOT transcription complex subunit 4 [EC:2.3.2.27]+ko03018//RNA degradation	EPB82845.1|0.0e+00|hypothetical protein HMPREF1544_10412 [Mucor circinelloides f. circinelloides 1006PhL]	GO:0005488//binding;GO:0005515//protein binding;GO:0046983//protein dimerization activity;
HMPREF1544_09150	H09150	K09074//fungal twist-like factor;K22484//transcriptional regulator CBF1	EPB84090.1|9.4e-166|hypothetical protein HMPREF1544_09150 [Mucor circinelloides f. circinelloides 1006PhL]	GO:0005488//binding;GO:0005515//protein binding;GO:0046983//protein dimerization activity;
HMPREF1544_01973	H01973	K14972//PAX-interacting protein 1;K10686//ubiquitin-activating enzyme E1 C [EC:6.2.1.45]+ko04120//Ubiquitin mediated proteolysis	EPB91093.1|0.0e+00|hypothetical protein HMPREF1544_01973 [Mucor circinelloides f. circinelloides 1006PhL]	GO:0005488//binding;GO:0005515//protein binding;GO:0051087//chaperone binding;
HMPREF1544_10059	H10059	K19842//RHO1 GDP-GTP exchange protein 1/2+ko04011//MAPK signaling pathway - yeast	EPB83211.1|0.0e+00|hypothetical protein HMPREF1544_10059 [Mucor circinelloides f. circinelloides 1006PhL]	GO:0005488//binding;GO:0005515//protein binding;GO:0098772//molecular function regulator;GO:0019899//enzyme binding;GO:0005085//guanyl-nucleotide exchange factor activity;GO:0051020//GTPase binding;
HMPREF1544_02156	H02156	NA	EPB91087.1|1.8e-164|hypothetical protein HMPREF1544_02156 [Mucor circinelloides f. circinelloides 1006PhL]	GO:0005488//binding;GO:0005543//phospholipid binding;GO:0008289//lipid binding;GO:0043168//anion binding;GO:0043167//ion binding;
HMPREF1544_02744	H02744	K19898//alpha-agglutinin;K19849//signaling mucin MSB2+ko04011//MAPK signaling pathway - yeast	EPB90378.1|1.0e-234|hypothetical protein HMPREF1544_02744 [Mucor circinelloides f. circinelloides 1006PhL]	GO:0005488//binding;GO:0005543//phospholipid binding;GO:0043168//anion binding;GO:0008289//lipid binding;GO:0043167//ion binding;GO:0035091//phosphatidylinositol binding;
HMPREF1544_00056	H00056	K05765//cofilin;K22909//zinc finger CCCH domain-containing protein 13;K11498//centromeric protein E	EPB92982.1|0.0e+00|hypothetical protein HMPREF1544_00056 [Mucor circinelloides f. circinelloides 1006PhL]	GO:0005488//binding;GO:0008017//microtubule binding;GO:0008092//cytoskeletal protein binding;GO:0005515//protein binding;GO:0015631//tubulin binding;
HMPREF1544_06832	H06832	NA	EPB86390.1|1.3e-47|hypothetical protein HMPREF1544_06832 [Mucor circinelloides f. circinelloides 1006PhL]	GO:0005488//binding;GO:0008047//enzyme activator activity;GO:0043168//anion binding;GO:0032555//purine ribonucleotide binding;GO:0036094//small molecule binding;GO:0030234//enzyme regulator activity;GO:0098772//molecular function regulator;GO:0032553//ribonucleotide binding;GO:0097367//carbohydrate derivative binding;GO:0017076//purine nucleotide binding;GO:0005096//GTPase activator activity;GO:0…
HMPREF1544_00929	H00929	K04706//E3 SUMO-protein ligase PIAS1 [EC:2.3.2.-]+ko04120//Ubiquitin mediated proteolysis	EPB92104.1|0.0e+00|hypothetical protein HMPREF1544_00929 [Mucor circinelloides f. circinelloides 1006PhL]	GO:0005488//binding;GO:0008270//zinc ion binding;GO:0043169//cation binding;GO:0043167//ion binding;GO:0046914//transition metal ion binding;GO:0046872//metal ion binding;GO:0003824//catalytic activity;GO:0016787//hydrolase activity;
HMPREF1544_12048	H12048	NA	EPB81244.1|4.9e-170|hypothetical protein HMPREF1544_12048 [Mucor circinelloides f. circinelloides 1006PhL]	GO:0005488//binding;GO:0008289//lipid binding;
HMPREF1544_09293	H09293	NA	EPB83959.1|1.4e-180|hypothetical protein HMPREF1544_09293 [Mucor circinelloides f. circinelloides 1006PhL]	GO:0005488//binding;GO:0008289//lipid binding;
HMPREF1544_03718	H03718	NA	EPB89487.1|1.7e-141|hypothetical protein HMPREF1544_03718 [Mucor circinelloides f. circinelloides 1006PhL]	GO:0005488//binding;GO:0008289//lipid binding;
HMPREF1544_04244	H04244	K12761//carbon catabolite-derepressing protein kinase [EC:2.7.11.1]+ko04113//Meiosis - yeast+ko04138//Autophagy - yeast	EPB88983.1|1.4e-239|CAMK/CAMKL/AMPK protein kinase [Mucor circinelloides f. circinelloides 1006PhL]	GO:0005488//binding;GO:0016301//kinase activity;GO:0004672//protein kinase activity;GO:0097367//carbohydrate derivative binding;GO:0030554//adenyl nucleotide binding;GO:0032553//ribonucleotide binding;GO:0003824//catalytic activity;GO:1901265//nucleoside phosphate binding;GO:0036094//small molecule binding;GO:1901363//heterocyclic compound binding;GO:0017076//purine nucleotide binding;GO:0004674/…
HMPREF1544_11997	H11997	K00002//alcohol dehydrogenase (NADP+) [EC:1.1.1.2]+ko00010//Glycolysis / Gluconeogenesis+ko01100//Metabolic pathways+ko00040//Pentose and glucuronate interconversions+ko01130//Biosynthesis of antibiotics+ko01110//Biosynthesis of secondary metabolites+ko00561//Glycerolipid metabolism	EPB81285.1|1.7e-198|hypothetical protein HMPREF1544_11997 [Mucor circinelloides f. circinelloides 1006PhL]	GO:0005488//binding;GO:0016491//oxidoreductase activity;GO:0003824//catalytic activity;GO:0008270//zinc ion binding;GO:0043167//ion binding;GO:0046872//metal ion binding;GO:0043169//cation binding;GO:0046914//transition metal ion binding;
HMPREF1544_01772	H01772	K04565//superoxide dismutase, Cu-Zn family [EC:1.15.1.1]+ko04146//Peroxisome+ko04213//Longevity regulating pathway - multiple species;K04565//superoxide dismutase, Cu-Zn family [EC:1.15.1.1]+ko04146//Peroxisome+ko04213//Longevity regulating pathway - multiple species	EPB91450.1|6.3e-116|Cu/Zn superoxide dismutase [Mucor circinelloides f. circinelloides 1006PhL]	GO:0005488//binding;GO:0016491//oxidoreductase activity;GO:0004784//superoxide dismutase activity;GO:0043169//cation binding;GO:0016209//antioxidant activity;GO:0003824//catalytic activity;GO:0046872//metal ion binding;GO:0016721//oxidoreductase activity, acting on superoxide radicals as acceptor;GO:0043167//ion binding;
HMPREF1544_01853	H01853	K00344//NADPH2:quinone reductase [EC:1.6.5.5]	EPB91336.1|4.3e-183|NADPH2:quinone reductase [Mucor circinelloides f. circinelloides 1006PhL]	GO:0005488//binding;GO:0016491//oxidoreductase activity;GO:0043167//ion binding;GO:0008270//zinc ion binding;GO:0003824//catalytic activity;GO:0046914//transition metal ion binding;GO:0046872//metal ion binding;GO:0043169//cation binding;
HMPREF1544_06796	H06796	K00029//malate dehydrogenase (oxaloacetate-decarboxylating)(NADP+) [EC:1.1.1.40]+ko01100//Metabolic pathways+ko00620//Pyruvate metabolism+ko01200//Carbon metabolism;K00029//malate dehydrogenase (oxaloacetate-decarboxylating)(NADP+) [EC:1.1.1.40]+ko01100//Metabolic pathways+ko00620//Pyruvate metabolism+ko01200//Carbon metabolism	EPB86434.1|0.0e+00|hypothetical protein HMPREF1544_06796 [Mucor circinelloides f. circinelloides 1006PhL]	GO:0005488//binding;GO:0016616//oxidoreductase activity, acting on the CH-OH group of donors, NAD or NADP as acceptor;GO:0016614//oxidoreductase activity, acting on CH-OH group of donors;GO:0097159//organic cyclic compound binding;GO:0043167//ion binding;GO:0000166//nucleotide binding;GO:0051287//NAD binding;GO:0043169//cation binding;GO:0016615//malate dehydrogenase activity;GO:0004470//malic en…
HMPREF1544_08401	H08401	K11968//ariadne-1 [EC:2.3.2.31]	EPB84831.1|3.1e-244|hypothetical protein HMPREF1544_08401 [Mucor circinelloides f. circinelloides 1006PhL]	GO:0005488//binding;GO:0016740//transferase activity;GO:0003824//catalytic activity;GO:0140096//catalytic activity, acting on a protein;GO:0004842//ubiquitin-protein transferase activity;GO:0043167//ion binding;GO:0019787//ubiquitin-like protein transferase activity;GO:0043169//cation binding;GO:0046872//metal ion binding;
HMPREF1544_10639	H10639	K11594//ATP-dependent RNA helicase DDX3X [EC:3.6.4.13];K11594//ATP-dependent RNA helicase DDX3X [EC:3.6.4.13]	EPB82606.1|0.0e+00|hypothetical protein HMPREF1544_10639 [Mucor circinelloides f. circinelloides 1006PhL]	GO:0005488//binding;GO:0016787//hydrolase activity;GO:0043167//ion binding;GO:0004386//helicase activity;GO:0016887//ATPase activity;GO:0017111//nucleoside-triphosphatase activity;GO:0016818//hydrolase activity, acting on acid anhydrides, in phosphorus-containing anhydrides;GO:0003824//catalytic activity;GO:0097159//organic cyclic compound binding;GO:1901363//heterocyclic compound binding;GO:0036…
HMPREF1544_00476	H00476	K00288//methylenetetrahydrofolate dehydrogenase (NADP+) / methenyltetrahydrofolate cyclohydrolase / formyltetrahydrofolate synthetase [EC:1.5.1.5 3.5.4.9 6.3.4.3]+ko00670//One carbon pool by folate+ko01100//Metabolic pathways;K00288//methylenetetrahydrofolate dehydrogenase (NADP+) / methenyltetrahydrofolate cyclohydrolase / formyltetrahydrofolate synthetase [EC:1.5.1.5 3.5.4.9 6.3.4.3]+ko00670//O…	XP_023466237.1|0.0e+00|FTHFS-domain-containing protein [Rhizopus microsporus ATCC 52813]	GO:0005488//binding;GO:0016879//ligase activity, forming carbon-nitrogen bonds;GO:0016645//oxidoreductase activity, acting on the CH-NH group of donors;GO:0036094//small molecule binding;GO:0004488//methylenetetrahydrofolate dehydrogenase (NADP+) activity;GO:0032553//ribonucleotide binding;GO:0097367//carbohydrate derivative binding;GO:0043168//anion binding;GO:0016491//oxidoreductase activity;GO…
HMPREF1544_05862	H05862	K05542//tRNA-dihydrouridine synthase 1 [EC:1.3.1.88]	EPB87337.1|6.2e-240|hypothetical protein HMPREF1544_05862 [Mucor circinelloides f. circinelloides 1006PhL]	GO:0005488//binding;GO:0017150//tRNA dihydrouridine synthase activity;GO:0043168//anion binding;GO:0016627//oxidoreductase activity, acting on the CH-CH group of donors;GO:0140098//catalytic activity, acting on RNA;GO:0097159//organic cyclic compound binding;GO:0036094//small molecule binding;GO:0003824//catalytic activity;GO:0016491//oxidoreductase activity;GO:1901363//heterocyclic compound bind…
HMPREF1544_06445	H06445	K19940//Rab guanine nucleotide exchange factor SEC2	EPB86747.1|0.0e+00|hypothetical protein HMPREF1544_06445 [Mucor circinelloides f. circinelloides 1006PhL]	GO:0005488//binding;GO:0019899//enzyme binding;GO:0098772//molecular function regulator;GO:0005515//protein binding;GO:0005085//guanyl-nucleotide exchange factor activity;GO:0051020//GTPase binding;
HMPREF1544_10695	H10695	NA	EPB82572.1|1.0e-92|hypothetical protein HMPREF1544_10695 [Mucor circinelloides f. circinelloides 1006PhL]	GO:0005488//binding;GO:0030246//carbohydrate binding;
HMPREF1544_11162	H11162	K17918//sorting nexin-3/12+ko04144//Endocytosis	KAF1805277.1|1.8e-77|sorting nexin-3 [Mucor lusitanicus]	GO:0005488//binding;GO:0032266//phosphatidylinositol-3-phosphate binding;GO:0043168//anion binding;GO:0005543//phospholipid binding;GO:0043167//ion binding;GO:0035091//phosphatidylinositol binding;GO:0008289//lipid binding;GO:1901981//phosphatidylinositol phosphate binding;
HMPREF1544_03412	H03412	K01183//chitinase [EC:3.2.1.14]+ko00520//Amino sugar and nucleotide sugar metabolism+ko01100//Metabolic pathways;K11294//nucleolin;K19898//alpha-agglutinin	EPB89749.1|0.0e+00|hypothetical protein HMPREF1544_03412 [Mucor circinelloides f. circinelloides 1006PhL]	GO:0005488//binding;GO:0032553//ribonucleotide binding;GO:0010181//FMN binding;GO:0097159//organic cyclic compound binding;GO:0043167//ion binding;GO:1901265//nucleoside phosphate binding;GO:0036094//small molecule binding;GO:0000166//nucleotide binding;GO:1901363//heterocyclic compound binding;GO:0097367//carbohydrate derivative binding;GO:0043168//anion binding;
HMPREF1544_11415	H11415	K08282//non-specific serine/threonine protein kinase [EC:2.7.11.1];K06655//negative regulator of the PHO system [EC:2.7.11.22]+ko04111//Cell cycle - yeast+ko04138//Autophagy - yeast	EPB81866.1|3.1e-172|CMGC/CDK/CDK5 protein kinase [Mucor circinelloides f. circinelloides 1006PhL]	GO:0005488//binding;GO:0032555//purine ribonucleotide binding;GO:0004672//protein kinase activity;GO:0016772//transferase activity, transferring phosphorus-containing groups;GO:0000166//nucleotide binding;GO:1901265//nucleoside phosphate binding;GO:0016773//phosphotransferase activity, alcohol group as acceptor;GO:0036094//small molecule binding;GO:0004674//protein serine/threonine kinase activit…
HMPREF1544_04722	H04722	K17917//sorting nexin-1/2+ko04144//Endocytosis	EPB88487.1|3.1e-300|hypothetical protein HMPREF1544_04722 [Mucor circinelloides f. circinelloides 1006PhL]	GO:0005488//binding;GO:0035091//phosphatidylinositol binding;GO:0043167//ion binding;GO:0008289//lipid binding;GO:0043168//anion binding;GO:0005543//phospholipid binding;
HMPREF1544_04133	H04133	K02515//serine/threonine-protein kinase HSL1, negative regulator of Swe1 kinase [EC:2.7.11.-]+ko04011//MAPK signaling pathway - yeast+ko04111//Cell cycle - yeast;K02216//serine/threonine-protein kinase CHEK1 [EC:2.7.11.1]+ko04113//Meiosis - yeast+ko04111//Cell cycle - yeast	EPB89010.1|9.6e-230|RAN protein kinase [Mucor circinelloides f. circinelloides 1006PhL]	GO:0005488//binding;GO:0035639//purine ribonucleoside triphosphate binding;GO:0003824//catalytic activity;GO:0032559//adenyl ribonucleotide binding;GO:0016740//transferase activity;GO:0004674//protein serine/threonine kinase activity;GO:0004672//protein kinase activity;GO:0043167//ion binding;GO:0032553//ribonucleotide binding;GO:0016772//transferase activity, transferring phosphorus-containing g…
[truncated: 9,675 more rows]

## Sheet: Table S4
Supplementary Table S4. List of expressed genes with KEGG annotation
Gene IDs	KO_Definition	KEGG_pathway level 1	KEGG_pathway level 2
[truncated: 4,408 more rows]

## Sheet: Table S5
Supplementary Table S5. List of differentially expressed genes (DEGs) between M. circinelloides ΔcarRP WJ11 and WJ11 ( reference) strains.
[truncated: 658 more rows]

## Sheet: Table S6
Supplementary Table S6. The enrichment analysis of DEGs of M. circinelloides based on KEGG annotation.
[truncated: 36 more rows]

[truncated: 2 more sheets: Table S7, Table S8]
